# Supplementary material for: Synthetic anaplerotic modules for the direct synthesis of complex molecules from CO2
Source: Nat Chem Biol. 2022 Dec 5;19(2):168–75. doi: 10.1038/s41589-022-01179-0 (PMC9889269; doi:10.1038/s41589-022-01179-0)
Supplement: Supplementary file 3 — Theoretically calculated free energy values. [file 41589_2022_1179_MOESM3_ESM.xlsx]

## Sheet: Supplementary Fig1
#	Reaction	comment	ΔrG'custom	stdv as CI			ΔrG'm	stdv as CI
1	Crotonyl-CoA(aq) + NADPH(aq) + CO2(aq) ⇌ Ethylmalonyl-CoA(aq) + NADP+(aq)	Schwander et al., 2016	-34.2	17	-34.2		-22.7	7.8	-22.7
2	Ethylmalonyl-CoA(aq) ⇌ Methylsuccinyl-CoA(aq)		0	0	-34.2		0	0	-22.7
3	Methylsuccinyl-CoA(aq) + O2(aq) ⇌ Mesaconyl-CoA(aq) + H2O2(aq)		-76.4	8.8	-110.6		-76.4	8.8	-99.1
4	Mesaconyl-CoA(aq) + H2O(l) ⇌ beta-Methylmalyl-CoA(aq)		3.7	3.7	-106.9		3.7	3.7	-95.4
5	beta-Methylmalyl-CoA(aq) ⇌ Glyoxylate(aq) + Propionyl-CoA(aq)		-6	5.9	-112.9		-2.1	5.9	-97.5
6	Propionyl-CoA(aq) + O2(aq) ⇌ Acrylyl-CoA(aq) + H2O2(aq)		-71.9	10.4	-184.8		-71.9	10.4	-169.4
7	Acrylyl-CoA(aq) + NADPH(aq) + CO2(aq) ⇌ Methylmalonyl-CoA(aq) + NADP+(aq)		-32.1	8.6	-216.9		-23.7	8.6	-193.1
8	Methylmalonyl-CoA(aq) ⇌ Succinyl-CoA(aq)		-8.4	4.1	-225.3		-8.4	4.1	-201.5
9	Succinyl-CoA(aq) + NADPH(aq) ⇌ Succinic semialdehyde(aq) + NADP+(aq) + CoA(aq)		-8.6	5.4	-233.9		-3.4	5.4	-204.9
10	Succinic semialdehyde(aq) + NADPH(aq) ⇌ 4-Hydroxybutyric acid(aq) + NADP+(aq)		-2	3.3	-235.9		3.4	3.3	-201.5
11	4-Hydroxybutyric acid(aq) + ATP(aq) + CoA(aq) ⇌ 4-Hydroxybutyryl-CoA(aq) + ADP(aq) + Pi(aq)		-16.4	3.7	-252.3		-15.7	3.7	-217.2
12	4-Hydroxybutyryl-CoA(aq) ⇌ Crotonyl-CoA(aq) + H2O(l)		-10.9	4.8	-263.2		-10.9	4.8	-228.1
13	Glyoxylate(aq) + Glycine(aq) ⇌ 3-hydroxyaspartate(aq)	all 0.25 due to glycine	16.9	5.4	16.9		13.5	5.4	13.5
14	3-hydroxyaspartate(aq) ⇌ Iminosuccinate(aq) + H2O(l)	all 0.25 due to glycine	-3.5	3.7	13.4		-3.5	3.7	10
15	Iminosuccinate(aq) + NADPH(aq) ⇌ Aspartate(aq) + NADP+(aq)	all 0.25 due to glycine	-62.2	4.9	-48.8		-58.2	4.9	-48.2
16	Aspartate(aq) + Glyoxylate(aq) ⇌ Oxaloacetate(aq) + Glycine(aq)	all 0.25 due to glycine	-5.7	3.2	-54.5		-5.7	3.2	-53.9
17	Oxaloacetate(aq) + NADH(aq) ⇌ Malate(aq) + NAD+(aq)	all 0.25 due to glycine	-31.9	0.6	-86.4		-26.5	0.6	-80.4
18	Malate(aq) + ATP(aq) + CoA(aq) ⇌ Malyl-CoA(aq) + ADP(aq) + Pi(aq)	all 0.25 due to glycine	-7.9	7	-94.3		-7.2	7	-87.6
19	Malyl-CoA(aq) ⇌ Acetyl-CoA(aq) + Glyoxylate(aq)	all 0.25 due to glycine	-4.4	5.7	-98.7		-0.9	5.7	-88.5
20	Malate ⇌ Fumarate + H2O	all 0.25 due to glycine	3.4	0.5	-83		3.4	0.5	-77
21	Fumarate + NADH ⇌ Succinate + NAD+	all 0.25 due to glycine	-63.6	4.1	-146.6		-58.1	4.1	-135.1
22	Succinate(aq) + ATP(aq) + CoA(aq) ⇌ Succinyl-CoA(aq) + ADP(aq) + Pi(aq)	all 0.25 due to glycine	-1.9	2.6	-148.5		-1.2	2.6	-136.3
23	Acetyl-CoA(aq) + Oxaloacetate(aq) + H2O(l) ⇌ Citrate(aq) + CoA(aq)	0.2 mM acCoA; 0.05 oxaloac	-34.8	0.9	-133.5		-38.8	0.9	-127.3
24	Citrate(aq) ⇌ Isocitrate(aq)	all 0.05 due to oxaloacetate	6.8	0.6	-126.7		6.8	0.6	-120.5
25	Isocitrate(aq) ⇌ Glyoxylate(aq) + Succinate(aq)	all 0.05; 0.25 glyoxylate	-11	2.6	-137.7		-7.6	2.6	-128.1
22	Succinate(aq) + ATP(aq) + CoA(aq) ⇌ Succinyl-CoA(aq) + ADP(aq) + Pi(aq)	all 0.05 due to oxaloacetate	-1.9	2.6	-139.6		-1.2	2.6	-129.3
26	Acetyl-CoA(aq) + HCO3-(aq) + ATP(aq) ⇌ Malonyl-CoA(aq) + AMP(aq) + PPi(aq) *	all 0.25 due to glycine	-19.5	2.9	-118.2		-9.1	2.9	-97.6		* calculated for acetyl-coa carboxylase due to high uncertainty of the actual (carbonate) reaction
27	Malonyl-CoA(aq) + NADPH(aq) ⇌ Malonate semialdehyde(aq) + NADP+(aq) + CoA(aq)	all 0.25 due to glycine	-9.7	8.8	-127.9		-4.3	8.8	-101.9		ATP(aq) + Acetyl-CoA(aq) + CO2(total) ⇌ ADP(aq) + Orthophosphate(aq) + Malonyl-CoA(aq)
28	Malonate semialdehyde(aq) + NADPH(aq) ⇌ 3-Hydroxypropionate(aq) + NADP+(aq)	all 0.25 due to glycine	-25.9	5.8	-153.8		-20.4	5.8	-122.3
29	3-Hydroxypropionate(aq) + ATP(aq) + CoA(aq) ⇌ 3-Hydroxypropionyl-CoA(aq) + AMP(aq) + PPi(aq)	all 0.25 due to glycine	-7	6.3	-160.8		-0.8	6.3	-123.1
30	3-Hydroxypropionyl-CoA(aq) ⇌ Acrylyl-CoA(aq) + H2O(l)	all 0.25 due to glycine	-2.3	3.8	-163.1		-2.3	3.8	-125.4
31	Acrylyl-CoA(aq) + NADPH(aq) ⇌ Propionyl-CoA(aq) + NADP+(aq)	all 0.25 due to glycine	-63	6.5	-226.1		-57.5	6.5	-182.9
32	2 Acetyl-CoA(aq) ⇌ Acetoacetyl-CoA(aq) + CoA(aq)	0.25 acetyl-CoA; 0.125 mM acetoacCoA	26.7	1.7	-72		25	1.7	-63.5
33	Acetoacetyl-CoA(aq) + NADPH(aq) ⇌ (S)-3-Hydroxybutyryl-CoA(aq) + NADP+(aq)	all 0.125	-19.6	2.4	-91.6		-13.8	2.4	-77.3
34	(S)-3-Hydroxybutyryl-CoA(aq) ⇌ Crotonyl-CoA(aq) + H2O(l)	all 0.125	3.3	3.3	-88.3		3.3	3.3	-74
