# Supplementary material for: Synthetic anaplerotic modules for the direct synthesis of complex molecules from CO2
Source: Nat Chem Biol. 2022 Dec 5;19(2):168–75. doi: 10.1038/s41589-022-01179-0 (PMC9889269; doi:10.1038/s41589-022-01179-0)
Supplement: Supplementary file 4 — Enzyme activity data. [file 41589_2022_1179_MOESM4_ESM.xlsx]

## Sheet: Supplementary Fig 2a
R-hydroxybutyryl-CoA [mM]	U/mg
5	265.14	171.222	180.19
10	399.543	373.857	301.772
25	504.423	623.149	583.5
50	715.828	846.847	846.411
100	861.66	843.738	843.738
200	938.095	966.372	943.782
300	821.001	815.75	823.487

## Sheet: Supplementary Fig 2b
L-malic acid [mM]	U/mg
2	1.39966	1.41436	1.40033
1	1.141208*	1.37654	1.49063	1.34495
0.2	1.17363	1.17148	1.08183
0.1	1.0363	1.01673	1.03106
0.06	0.791486	0.680284	0.733916
0.04	0.522343	0.51224	0.600248
0.02	0.219185	0.2461	0.256364
