# Supplementary material for: Synthetic anaplerotic modules for the direct synthesis of complex molecules from CO2
Source: Nat Chem Biol. 2022 Dec 5;19(2):168–75. doi: 10.1038/s41589-022-01179-0 (PMC9889269; doi:10.1038/s41589-022-01179-0)
Supplement: Supplementary file 5 — HPLC–MS counts. [file 41589_2022_1179_MOESM5_ESM.xlsx]

## Sheet: Supplementary Fig 4a
time [h]	Module 1		Module 1.1		Modules 1-4a		Modules 1-4b		Modules 1-4c		Modules 1-4d		Module 1+5		Module 1.1 +5		Modules 1-4a +5		Modules 1-4b +5		Modules 1-4c +5		Modules 1-4d +5
0	24638081	22545221	41160417	54927915	0	0	62575.5	68161.2	11576.4	73334.4	21940.9	21595.9	22190491	23188154	48116134	44884123	10187.8	10500	78258.4	78208.5	67768.8	34284.5	15974.3	14366.6
0.5	1154584	1300595	2034609	2288919	589854	768126	926344	989430	195075	215426	308891	296738	1907766	879030	2061374	1803238	344251	379601	463862	505255	127582	72547	99823.3	100179
1	1201385	1331682	2224578	2175491	1.3599e+06	1.46759e+06	1.09102e+06	933685	193246	248662	304968	389810	1200061	909035	2669901	2084777	1.09245e+06	795212	752252	946995	122843	82163.1	136179	144458
1.5	660612	771419	1085773	1049306	1.16379e+06	1.39703e+06	1.05442e+06	878531	343940	284034	372311	232497	692850	268214	1113672	595724	1.07739e+06	914443	665729	648085	68902.5	47795.9	134033	138860
2	359879	473475	418122	410788	1.36212e+06	1.16917e+06	744478	944436	398598	241070	157143	167212	187281	121760	280050	210837	710916	806009	487720		63665.4	32933.8	95200.9	100957
4	123272	139312	203115	222761	856984	785259	194306	181392	466403	525797	100824	101709	49000	42263	68622.2	121039	274102	295934	57099.5	77154.4	18917.4	570812	27039.2	24697.5
6	83631.7	86266.6	157566	157399	577269	594638	112715	134099	705354	802646	90887.3	92404.9	16830.5	18187.1	37246.5	30093.4	85089.2	112071	26647	28972.3	386943	12616.9	7005.44	5142.54
8	61272.2	54131.2	103650	108608	516251	416237	96237.4	100859		1.47121e+06	72645.4	87576.6	4634.7	7639.42	8477.53	11882.2	35612.6	33224.7	12093	7631.07	6678.48	5659.79	2047.72	1741.5
10	22281.2	20615	45119	41348.6	350978	358653	89210.4	101327	3.84907e+06	3.6657e+06	73806.1	69845.3	1511.4	4829.66	5293.93	6379.25	12613.9	11897.1	3288.62	3135.82	0	0	814.148	714.338
12	5109.03	5494.92	10185.9	11291.3	342025	309221	110514	120878	8.1668e+06	5.35237e+06	71911.3	68783.2	1443.07	3330.31	1129.53	3137.37	7221.6	7663.23	0	0	0	0	673.442	591.295
24	0	0	0	0	148100	132004	39400.7	43787.5	159231	200383	11792.3	12105.9	0	0	0	0	448.112	967.63	878.642	523.289	0	907.976	491.501	577.576

## Sheet: Supplementary Fig 4b
time [h]	Module 1		Module 1.1		Modules 1-4a		Modules 1-4b		Modules 1-4c		Modules 1-4d		Module 1+5		Module 1.1 +5		Modules 1-4a +5		Modules 1-4b +5		Modules 1-4c +5		Modules 1-4d +5
0	2486962	2698674	5227537	4472703	3379.17	2801.4	12997	11651.2	6508.53	64153.9	10419.6	10960.9	1763977	2030706	3491765	3145585	775.173	818.198	6824.22	5672.08	77607.6	43729.3	4053.81	3827.36
0.5	311017	268621	768006	738466	86823.5	120730	167934	165962	2.25561e+06	2.49217e+06	141747	149244	82717.8	257904	408934	730951	34055.9	43410.5	49201.6	47033.1	890921	558832	15900	13020.8
1	131948	132219	328118	321669	389319	434911	370144	815683	8.69854e+06	9.6355e+06	359554	229517	54489.6	108391	129587	222081	157936	85340.6	113246	198564	2.97417e+06	2.24574e+06	29100.7	44752.9
1.5	107663	111109	339924	330155	400656	966863	702429	1.10019e+06	1.49702e+07	1.5631e+07	415747	854661	29308.6	59216.8	105846	156905	250969	238960	299625	53910	2.9292e+06	2.0183e+06	45102.5	45717.6
2	84838.8	85354.4	344995	330435	1.89807e+06	1.40604e+06	2.14034e+06	925729	1.80615e+07	1.62718e+07	1.37733e+06	1.46888e+06	31597.5	41640.1	75377.3	111228	263399	322859	400956		2.73032e+06	1.24851e+06	71843.8	61031.4
4	69229	72246	351416	396064	5.826e+06	5.68508e+06	4.88489e+06	5.27706e+06	2.25172e+07	2.43679e+07	3.23062e+06	3.49133e+06	17364.4	19378.1	41607.4	48990	326407	331472	133344	145336	555642	558725	34499.2	38153.3
6	73956.3	78748.9	411769	470074	6.97557e+06	6.88563e+06	5.57492e+06	5.87229e+06	2.47221e+07	2.56056e+07	3.91592e+06	3.86652e+06	10497.5	10131.2	21305.4	21436	70837.4	93145.4	49452.3	49056.9	205688	203715	10503.2	11006.7
8	66090.7	64807.4	372742	380533	7.85752e+06	6.58714e+06	6.04144e+06	6.12063e+06		2.68138e+07	3.24942e+06	4.10975e+06	7489.89	5399.26	9543.2	9638.86	17900.3	21221.8	20611.4	10548.6	64557.2	67226.6	4622.71	3878.95
10	32883.2	28837.3	199518	187728	5.27799e+06	5.58873e+06	5.95812e+06	5.94221e+06	2.61855e+07	2.49021e+07	3.74407e+06	3.86175e+06	3394.95	3023.96	7730.22	2774.29	5397.64	6073.21	4833.73	4573.17	19923.7	20089.4	2143.9	2430.52
12	14053.5	14958.8	56076.2	48775.3	4.59045e+06	4.36601e+06	6.20984e+06	6.05385e+06	1.60773e+07	1.05328e+07	3.27293e+06	3.34534e+06	1761.64	1542.31	6283.58	3369.28	3483.61	3500.77	2593.96	3012.34	10139.9	9351.18	1641.14	1541.99
24	3065.96	2888.62	20733.7	9732.19	927093	888209	3.45893e+06	3.36707e+06	104914	107543	984623	1.07416e+06	0	0	0	0	1769.74	2069.53	1220.4	1252.02	1893.16	1422.98	910.989	455.937

## Sheet: Supplementary Fig 4c
time [h]	Module 1		Module 1.1		Modules 1-4a		Modules 1-4b		Modules 1-4c		Modules 1-4d		Module 1+5		Module 1.1 +5		Modules 1-4a +5		Modules 1-4b +5		Modules 1-4c +5		Modules 1-4d +5
0	1548840	1974793	4410626	2430085	8979.92	10751.4	8044.33	8885.6	9398.06	76059.8	10076.3	9512.52	474850	665498	1082297	1066113	9124.04	8080.54	12178.3	10268.4	103623	70599.7	5261.45	5375.21
0.5	3317280	3028177	9014339	8554457	271511	388099	147079	129862	490760	517101	57910.9	56020.4	629128	2725879	4972888	8823851	111742	129833	127427	138513	404503	215313	11758.5	10143.8
1	943905	898245	3143100	2849559	592429	808031	133804	291853	0	0	58971.6	39397.9	251959	669788	1221726	2167829	311891	135559	178718	264086	142245	94473.3	15423.3	23118.7
1.5	610847	682311	2238414	2371740	363315	924119	139449	214425	0	0	32916	53358.1	130170	368416	698995	1113267	328020	318459	211846	44999.9	0	0	12891.4	11869.4
2	490389	482572	1983506	1973071	904361	705238	213679	91838.2	0	0	0	0	119476	219240	438032	702598	224998	249441	168536		0	0	11184.6	10891.5
4	187131	200837	536889	626068	1.12253e+06	1.01805e+06	0	0	0	0	0	0	28033.8	58948.4	116913	76730.4	101899	112771	22937.8	18111.5	0	0	3237.56	2327.6
6	143023	151810	322392	318412	1.40341e+06	1.39629e+06	0	0	0	0	0	0	8336.72	17610.2	13534.1	34891.3	46814.1	47332.7	12118.2	8356.58	0	0	0	0
8	97416.7	95212.3	162924	194927	1.96197e+06	1.75762e+06	0	0		0	0	0	2533.57	3642.12	1949.45	7179.35	26057.6	22364.1	41381.3	0	0	0	0	0
10	29684.9	28373.8	46720	49660.5	1.5233e+06	1.39619e+06	0	0	0	0	0	0	0	0	0	0	10663.8	10376.2	9787.22	0	0	0	0	0
12	0	0	0	0	1.29392e+06	1.35966e+06	0	0	0	0	0	0	0	0	0	0	5653.37	6870	0	0	0	0	0	0
24	0	0	0	0	319917	351330	0	0	0	0	0	0	0	0	0	0	1879.2	1172.68	0	0	0	0	0	0

## Sheet: Supplementary Fig 4d
time [h]	Module 1		Module 1.1		Modules 1-4a		Modules 1-4b		Modules 1-4c		Modules 1-4d		Module 1+5		Module 1.1 +5		Modules 1-4a +5		Modules 1-4b +5		Modules 1-4c +5		Modules 1-4d +5
0	26982.8	42427.3	123312	28763	45132.4	47590.8	140775	140471	125218	1.12917e+06	50833.9	51602.8	17179.4	18744.1	22236	22560	38024.1	39772.1	124364	110942	0	0	25239.5	27351.3
0.5	316518	313671	536760	497672	263147	300878	478468	467249	998725	953668	94668.4	103186	105522	234388	333162	397408	112524	138979	316403	330151	791940	687088	30843.6	26687.7
1	132960	139738	246656	223423	413463	477107	301321	506703	204110	215208	70397.1	64813	68308.6	100855	127717	175291	230058	136861	235366	357295	247725	188895	27849.2	35633.2
1.5	103507	113052	216726	213861	192333	440591	298596	399803	124130	129067	66456.9	67969.8	51204.1	86282.1	122833	161569	167399	188566	210983	93232.1	56974.9	40513.4	26401.5	23893.5
2	97834.8	90087.9	193769	191672	368717	243230	377636	245861	86750.4	103715	52473.3	0	47264	68319.9	101398	130005	123363	126666	173779		26451.8	24312.4	19005.7	20704.1
4	60617.1	67498.1	115997	123269	238550	196756	85831.5	83369.8	34164.1	30871.5	0	0	20418.5	26670.3	50820	41851	44926.6	49739.6	19998.5	16683.3	0	0	0	0
6	40530.6	42189.6	81180	84848	146417	135470	39799.4	42690.7	13932.5	10562.3	0	0	7952.82	9765.55	14323	19483	20088.1	18153	0	0	0	0	0	0
8	25565.7	17232.7	51019	53060	99343	90138.7	0	0		0	0	0	4405.26	5783.5	6932	11876	9391.17	8508.71	0	0	0	0	0	0
10	14785.6	12566.1	30709	29143	52333.1	56165.7	0	0	0	0	0	0	2936.84	4506.7	4917	7418	0	0	0	0	0	0	0	0
12	8919.13	8453.91	15591	18136	36411	38988.6	0	78058.1	37682.6	47823.2	0	0	1506.33	3578.31	4487	4980	0	0	0	0	0	0	0	0
24	1317.79	669.14	2241	670	0	0	0	0	0	0	0	0	479.567	76.8537	624	26	0	0	0	0	0	0	0	0

## Sheet: Supplementary Fig 4e
time [h]	Module 1		Module 1.1		Modules 1-4a		Modules 1-4b		Modules 1-4c		Modules 1-4d		Module 1+5		Module 1.1 +5		Modules 1-4a +5		Modules 1-4b +5		Modules 1-4c +5		Modules 1-4d +5
0	1139	1462	2738	939	827.286	805.151	3509.75	3010.52	2951.23	21872.3	1979.67	2632.54	933	1327	1782	1755	858.386	962.283	2699.01	3215.34	27741.9	15076	1889.46	1914.22
0.5	40245	33733	74553	68361	12011.1	13617.5	14055.3	14257.6	70859.7	70262.2	24606.4	24527.3	11826	37357	50551	65601	9411.49	11934	22030.7	21743.2	48811.8	44908.1	13203.3	13427.2
1	9747	9087	19078	17129	24950.5	32202	11475	19770.5	19285.6	20636.7	21930.7	17757	5142	9291	12302	15128	26591.5	13736.7	15602.9	22705.9	19481.6	14786.1	8423.69	9344.89
1.5	7702	8497	17518	18406	13217.1	35018.1	12874.1	20943.4	14939.4	14108.1	15963.6	19993	2623	6844	8609	12986	28552.9	24828.9	19470.2	7397.55	7018.84	3926.06	6479.86	7382
2	7691	6616	16879	17575	45958.4	29567.2	20933	9918.24	10755.7	8820.15	20568.2	20757.5	3106	3797	7042	9042	20469.7	22790.5	16095.5		4138.79	2469.4	7381.33	7108.41
4	4316	4615	7614	7880	49828.2	45777.1	11852.4	11752.7	4211.32	5937.02	15589.7	16840.8	1410	2364	2911	2535	10537.4	12335.5	3166.59	2616.84	1726.93	876.598	2975.12	3204.11
6	3813	3400	5883	6648	47826.3	47250.8	8268.52	8005.93	3635.71	3804.23	10157.2	10845.1	1145	1295	1479	2000	5356.33	4830.25	975.328	1104.77	737.212	1039.88	741.449	681.714
8	0	0	0	0	51012.2	45171.5	6528.29	6136.54		3269.31	6447.81	7621.92	864	705	820	798	4032.45	3586.31	1197	741.513	1052.37	966.196	223.493	0
10	0	0	0	0	39553.9	40527.5	4540	4879.92	3584.41	2835.45	5069.77	4923.19	0	0	0	0	2365.62	2218	431.671	381.213	535.024	0	0	0
12	0	0	0	0	33216.2	34486.6	4375.02	4896.67	4664.87	3974.38	3154.99	2780.87	0	0	0	0	2517.51	1906.8	0	242.103	0	701.824	0	0
24	0	0	0	0	28838.7	26445.4	445.756	422.771	0	0	0	0	0	0	0	0	1464.89	1223.37	0	0	0	0	0	0

## Sheet: Supplementary Fig 4f
time [h]	Module 1		Module 1.1		Modules 1-4a		Modules 1-4b		Modules 1-4c		Modules 1-4d		Module 1+5		Module 1.1 +5		Modules 1-4a +5		Modules 1-4b +5		Modules 1-4c +5		Modules 1-4d +5
0	0	0	0	0	2405.19	3008.28	4794.76	5842.83	8058.6	68907.2	5983.9	5590.26	0	0	0	0	2334.93	1929.69	6762.2	7006.67	74595.6	37903.3	2813.47	2540.47
0.5	71886.5	82504.2	139610	149139	236627	273920	79058.8	81712	299283	292897	37019.4	35106.1	78937.3	62179.9	127457	129145	146594	158087	123275	125024	258020	260763	33845.9	34208.8
1	49447.8	57273.8	121098	120589	307078	346037	75217.6	78360.4	172532	138502	39032.9	46600.1	32916.8	30442	57815.2	56696.6	152959	123798	69307	69586.4	154961	144856	23626	22596.8
1.5	31353.1	39015	67914.1	63049.5	166400	288948	80051.9	86025.7	85683.9	90026.5	44048.1	31511.7	20812.8	18756.8	31766.2	37134.4	129873	130503	62489.3	60184.9	54028.3	36988.9	17811.2	18070.9
2	26975.1	28476.6	47687.9	49208.2	224837	211427	71703.7	72904.9	75151	96701.6	24348.4	22269.6	13769.6	11839.9	21229.6	26967.6	91965.6	103158	52495.1		19571	74671	10950.1	11241.5
4	15318.2	15312.5	25758.5	28665.2	161183	141608	47193.7	45913.6	95761	109688	18482.9	18473.6	8059.91	6226.48	10704.4	13481	40285.4	41099.3	9714.05	11365.9	6602.98	6551.98	3530.86	3831.64
6	12886.8	13224.4	23446	24789	151491	147586	34158.9	37415.8	152129	173366	13299.8	12049	6724.45	5470.1	9981.99	7739.24	20229.1	24759.3	6012.25	6757.57	8233.55	7354.76	2141.74	2034.46
8	12190.8	11596.6	16783.8	16004.8	183653	118445	31754.3	33380.9		195313	10361.3	10438.1	4725.03	4681.65	7541.19	5896.39	21124.3	19192.7	5938.04	3830.92	8007.91	7453.68	983.974	1021.19
10	7003.61	7961.82	9412.34	9319.91	95810.8	147584	27230.5	27579.8	105494	84148.3	6395.2	7117.87	4760.87	3168.88	8108.95	5262.61	14023.2	13977.5	2890.33	3244.63	6427.79	6005.22	788.029	781.955
12	5090.96	5851.12	4576.02	5402.19	119270	78162.6	26115	28239	8537.97	4221.57	3998.39	3810.93	4528.86	2910.47	8252.3	3712.12	14186.5	14211.8	2793.82	3179.79	5593.73	6006.23	652.59	580.416
24	0	0	9312.37	665.843	27700.7	24497.5	3471.98	3747.28	5580.71	1265.05	303.008	5498.25	0	0	0	0	6259.32	6030.73	1131.86	1582.69	1389.27	1474.99	414.919	517.909

## Sheet: Supplementary Fig 4h
time [h]	Module 1		Module 1.1		Modules 1-4a		Modules 1-4b		Modules 1-4c		Modules 1-4d		Module 1+5		Module 1.1 +5		Modules 1-4a +5		Modules 1-4b +5		Modules 1-4c +5		Modules 1-4d +5
0	1925.26	2752.82	4556.68	6052.78	15269.9	20660	50962.8	53108.3	25376.3	257760	23669	24426.4	7568.89	8461.27	4722.54	7458.26	25678.9	25414.2	84651.3	93426.5	4722.54	7458.26	26813.3	27058.1
0.5	753402	1163654	1699737	1241446	4.98499e+06	4.61306e+06	1.79325e+06	1.84497e+06	5.2307e+06	4.94493e+06	645146	566583	3.15275e+06	4.60163e+06	1753223	496289	2.91307e+06	2.99742e+06	3.11711e+06	2.74546e+06	1753223	496289	799737	918958
1	1190811	1249430	1020234	848601	3.42212e+06	3.14031e+06	1.91092e+06	1.47649e+06	3.6478e+06	2.53574e+06	765864	1.22233e+06	1.3656e+06	2.309e+06	686462	429660	1.91926e+06	2.31337e+06	2.35756e+06	1.96145e+06	686462	429660	665388	475878
1.5	557574	668518	421048	338169	3.32071e+06	2.74156e+06	2.00492e+06	1.6123e+06	849414	1.04863e+06	1.15991e+06	463472	586008	2.06675e+06	420418	148356	1.85859e+06	1.65127e+06	1.69106e+06	2.18295e+06	420418	148356	507407	539942
2	270474	343312	140428	69914.7	2.68746e+06	2.82145e+06	1.22092e+06	2.16923e+06	243816	1.10153e+06	224727	207412	248523	919074	127601	36798.8	1.58109e+06	1.52395e+06	1.18791e+06		127601	36798.8	185878	284706
4	44180.2	40471.6	13853	70764.5	1.35329e+06	784168	123419	110996	47174.7	44599.9	53962.3	64813	38220.9	43572.2	20205	9051.81	342837	417192	123791	151661	20205	9051.81	41013.4	28116.9
6	17653.9	16440	22366.2	4926.01	402949	555368	47565.3	68608.2	21351.4	23483.3	30609.3	37824.5	19553.1	19833.8	5825.37	3633.38	133760	104916	32040.5	35392.4	5825.37	3633.38	9373.51	5693.77
8	8508.09	8241.35	3659.03	1819.25	215244	127899	48266.4	42052.1		15865.4	20268	25521.9	11065.2	10635.1	974.6	1097.71	44061.8	38790	15653.8	11341	974.6	1097.71	3156.34	3241.95
10	2445.05	1971.43	1437.96	933.564	51887.1	74521.3	28822.1	23618.6	8568.01	7121.97	12596	15112.1	6472.61	5873.71	1896.2	3385.45	10366.2	10109.3	4049.83	4531.48	1896.2	3385.45	1474.24	1713.98
12	477.041	480.461	736.934	275.282	38644.7	34970.2	18660.8	15758.2	2825.93	2638.64	6052.03	8435.21	5745.28	3967.22	0	381.291	4981.19	4069.85	3438.85	3422.18	0	381.291	1207.33	1583.93
24	167.563	123.107	0	0	9080.09	9342.82	2472.39	2640.72	1843.14	3379.17	1498.77	1471.13	0	0	0	0	0	0	647.204	580.871	0	0	0	0

## Sheet: Supplementary Fig 4i
time [h]	Module 1		Module 1.1		Modules 1-4a		Modules 1-4b		Modules 1-4c		Modules 1-4d		Module 1+5		Module 1.1 +5		Modules 1-4a +5		Modules 1-4b +5		Modules 1-4c +5		Modules 1-4d +5
0	1593.55	2039.13	1863.54	1618.09	2225.65	3122.1	20574.6	22408.9	11582.3	102691	10938.9	10370.9	5658.6	4916.58	5734.12	6670.61	2078.74	2056.77	20132.5	18107.9	100712	64265.2	4862.9	4179.44
0.5	162030	184228	308823	299639	212613	240692	107407	103516	214816	215636	48234.8	46411.1	119144	88035.8	119144	88035.8	79205.9	106089	98028.1	103902	287671	110720	25052.3	27370.1
1	222530	218608	327275	388874	191406	221484	85211.7	114984	141536	130148	57328.1	60837.4	92421.8	108187	193280	191637	100588	65474.7	70482.4	87501.6	196668	120859	18633	31746.7
1.5	136342	157608	292287	239387	115475	231236	85582.3	96260.2	39579.7	44527.3	58062.4	39919	61882	41188.6	100977	146049	85930.4	89033.9	69088.5	38281.1	67571.6	26522.7	16672.5	18510.7
2	59136.8	73811	69215.4	72921.7	165874	165292	82710.2	75202.4	10736.9	45189.2	25793.3	20009.5	23793.7	11115.2	87201.3	83814	40146.9	60831.4	45473.6		18004.9	35987.3	8481.64	14261.5
4	18582.5	19186.7	32422.2	35475.2	114687	98969.1	9987.67	10251.6	3675.74	4204.86	6399.02	7440.57	5437.69	3394.78	28462.9	20461.2	21287.2	35886.5	6018.01	7170.99	2361.81	1303.11	2840.64	1169.09
6	12676.6	11889.3	23929.6	25455.2	67609.3	92886.5	3503.03	3697.95	3238.15	3604.2	3299.87	476.428	2537.59	1582.22	5864.4	11468.2	6728.1	8536.6	1849.21	1858.83	760.162	1017.03	573.205	0
8	5297.97	6056.98	11302.1	12440.6	64478.9	50527.7	2268.8	2991.39		3709.6	382.942	3396.68	0	0	6723.48	2743.39	3197.09	2446.4	1126.84	545.416	0	872.416	0	0
10	0	0	5050.63	4550.29	30385.1	26721.6	1686.07	2122.4	5372.96	3976.85	1745.82	1586.33	0	0	0	0	994.325	1051.18	594.702	0	0	0	0	0
12	0	0	0	0	17650.6	17589.5	1839.06	1168.81	6812.44	3989.63	1077.39	372.632	0	0	0	0	0	0	0	0	0	0	0	0
24	0	0	0	0	1452.64	1574.08	0	0	0	0	0	0	0	0	0	0	0	0	0	0	0	0	0	0

## Sheet: Supplementary Fig 4j
time [h]	Module 1		Module 1.1		Modules 1-4a		Modules 1-4b		Modules 1-4c		Modules 1-4d		Module 1+5		Module 1.1 +5		Modules 1-4a +5		Modules 1-4b +5		Modules 1-4c +5		Modules 1-4d +5
0	0	0	0	0	0	0	5373.64	4595.15	1977.6	20375.6	0	0	0	0	1798.3	1618.83	0	0	3163.99	3820.16	17848.9	9554.07	1175.47	1191.03
0.5	11049	10516.1	30283.8	26792.3	0	0	12596.4	12382.2	16707.8	17911.3	11004	11660.8	4215.67	7769.66	12144.9	16236.4	3389.72	4307.03	7996.69	7252.55	13579	6938.67	490.635	2899.46
1	10444.5	11107.9	21968.4	22998.1	0	0	9164.26	18296.9	11725	12977.8	11312.7	8954.19	0	6058.38	4869.18	6413.69	7214.34	4176.14	6836.77	10903.7	0	7125.17	2755.86	4488.54
1.5	8224.68	7718.91	21435.5	20233.6	0	0	8811.91	9687.89	8374.22	7961.54	7524.8	8756.65	0	0	3821.38	5051.37	4464.06	5249.98	8675.25	4551.9	3397.83	2326.7	2615.12	3182.93
2	5589.77	5120.26	9907.86	9590.62	0	13247.1	10485	6201.72	5024.24	4901.87	8260.86	7394.26	0	0	1727.6	2408.31	2611.42	3426.33	6583.69		2580.11	2141.14	4020.99	2758.73
4	2217.96	2143.64	3963.69	4609.95	13176.2	17019.5	4573.13	5053.77	3188.29	4338.25	7059.79	406.866	0	0	0	0	0	2133.88	3086.26	3116.99	2452.57	284.461	2246.83	3083.6
6	0	0	2469.94	2430.06	15761	18621.2	3593.49	5194.96	3676.96	3220.41	6669.05	7640.77	0	0	0	0	0	0	196.732	3252.83	2607.62	2120.46	1820.81	2434.44
8	0	0	0	0	19803.5	16542.3	3440.8	347.751		3787.14	254.423	7549.22	0	0	0	0	0	0	4036.45	1856.27	2539.29	1825.03	2691.82	2638.34
10	0	0	0	0	9981.76	10213.6	4006.34	3614.4	4864.99	5884.98	7823.97	7799.57	0	0	0	0	1326.94	846.822	2092.44	2164.58	2763.02	2859.67	2859.6	2962.06
12	0	0	0	0	7852.97	8194	2959.42	3442.76	5297.56	4706.93	6626.5	6827.22	0	0	0	0	1217.75	1157.56	1822.31	2026.35	242.583	2830.94	2953.01	3191.4
24	0	0	0	0	9386.09	10947.8	23522.4	25572.6	13644.1	13215.7	48277.3	47590	0	0	0	0	3881.72	4326.6	9912.84	9388.65	4831.58	4386.75	13236.2	14092.9
