# Supplementary material for: Synthetic anaplerotic modules for the direct synthesis of complex molecules from CO2
Source: Nat Chem Biol. 2022 Dec 5;19(2):168–75. doi: 10.1038/s41589-022-01179-0 (PMC9889269; doi:10.1038/s41589-022-01179-0)
Supplement: Source Data Fig. 2 — HPLC–MS counts. [file 41589_2022_1179_MOESM6_ESM.xlsx]

## Sheet: Figure 2a
CETCH 5.5			CETCH 5.4
7.63122	7.48075	7.74485	5.4

## Sheet: Figure 2b
0			250			500			750			1000
1.09127	1.09272	1.04963	107.979	104.906	105.488	221.071	217.516	211.178	315.176	315.831	314.502	433.827	435.597	435.589

## Sheet: Figure 2c
time [min]	polyphosphate (to malonyl-CoA)			phosphocreatine (to malonyl-CoA)			polyphosphate (to acetyl-CoA)			CETCH_CP-reg phosphocreatine
0	0	0	0	0	0	0	0	0	0	0	0	0
30	0	0	0	236.416	255.032	267.242	0	0	0	178.156	184.752	190.483
60	0	0	0	363.677	384.239	387.605	0	0.460016	0	230.653	239.249	243.292
90	5.71356	8.95868	10.2547	386.599	422.155	424.393	15.0994	14.1235	13.8382	234.052	229.138	234.626
120	37.4316	30.7825	27.8507	422.456	437.902	449.383	35.8935	29.8351	31.2806	253.464	234.64	260.013
180	68.9107	66.0671	62.5223	438.581	456.066	462.022	65.8164	64.4289	60.7049	262.558	253.087	266.002
240	96.2632	89.4482	97.6957	417.467	416.791	442.756	7.61791	77.719	76.6636	196.946	187.773	182.726
