# Supplementary material for: Synthetic anaplerotic modules for the direct synthesis of complex molecules from CO2
Source: Nat Chem Biol. 2022 Dec 5;19(2):168–75. doi: 10.1038/s41589-022-01179-0 (PMC9889269; doi:10.1038/s41589-022-01179-0)
Supplement: Source Data Fig. 3 — HPLC–MS counts. [file 41589_2022_1179_MOESM7_ESM.xlsx]

## Sheet: Figure 3a
time [min]	100 mU/ml ++ form.			100 mU/ml			50 mU/ml			10 mU/ml
0	0			0			0			0
30	5.01214	0.002343	0.407066	7.22888	6.88431	1.74427	10.6816	12.5562	11.7517	19.7735	19.4976	20.0437
60	12.0023	8.56627	8.19197	8.92325	7.52294	14.2688	14.7756	17.9304	16.1241	39.446	36.3188	59.7331
90	11.7484	17.1052	14.8913	9.61355	8.7741	24.0152	12.7259	16.9653	14.9878	40.5665	36.671	71.112
120	7.68506	15.9259	16.6936	7.7525	7.38593	20.3415	11.208	12.6054	12.5457	36.4539	29.8698	65.6388

## Sheet: Figure 3b
time [min]	7.9 U/ml			0.8 U/ml
0	0.491184	0.493897	0.478938	0.494577	0.512882	0.514991
30	0.900437	0.916983	1.00601	1.86871	1.6813	1.79163
60	1.51799	1.37128	1.45015	4.79859	4.59827	5.1827
90	2.35791	2.19758	2.18813	12.4218	12.1345	13.0975
120	2.90115	2.69236	2.7752	23.2786	22.2289	22.9725
240	5.8362	5.73907	5.48512	61.6404	55.1815

## Sheet: Figure 3c
time [min]	+Adk				time [min]	-Adk
0	3.72684	3.8705	3.78364		0	11.3293	11.3452	11.1324
30	57.281	54.3649	49.8181		15	19.6041	19.1649	21.6917
60	290.676	297.641	284.943		30	37.2373	35.8756	41.7611
90	482.987	490.188	469.606		60	174.752	164.192	180.132
120	658.072	653.492	599.183		120	479.056	514.496	474.044
240	705.889	701.041	720.429

## Sheet: Figure 3d
time [min]	1 mM			2.5 mM
0	0.315472	0.322768	0.305049	0.303629	0.316805	0.311619
30	4.70925	5.49733	5.35124	3.08884	3.10268	2.78293
60	16.1403	20.4482	19.7085	10.9521	11.182	9.71578
90	40.959	43.3983	46.8609	25.7473	25.0739	21.1766
120	61.4612	67.8383	66.228	42.1495	44.8339	40.2452
240	123.472	129.752	132.513	93.5213	92.9201	92.9511
