# Supplementary material for: Synthetic anaplerotic modules for the direct synthesis of complex molecules from CO2
Source: Nat Chem Biol. 2022 Dec 5;19(2):168–75. doi: 10.1038/s41589-022-01179-0 (PMC9889269; doi:10.1038/s41589-022-01179-0)
Supplement: Source Data Fig. 4 — HPLC–MS counts. [file 41589_2022_1179_MOESM8_ESM.xlsx]

## Sheet: Figure 4a
time [h]	Mod. 1		Mod. 4a		Mod. 4b		Mod. 4c		Mod. 4d
0	14.1788	12.7528	0	0	0	0	0	0	0	0
0.5	0	0	0	0.00877569	0.873518	0.837393	39.1186	43.4522	0.393798	0.531141
1	0	0.392079	4.92916	5.76437	4.57789	12.7399	157.149	174.314	4.38388	2.00168
1.5	0.401216	0.441703	5.13684	15.5094	10.6651	17.9711	272.042	284.148	5.4133	13.4539
2	0.276206	0.836343	32.5687	23.5548	37.0068	14.7559	328.673	295.887	23.029	24.7061
4	2.83148	2.42064	104.526	101.944	87.2852	94.4696	410.298	444.202	56.98	61.7562
6	5.06791	4.67705	125.585	123.938	99.9262	105.374	450.691	466.876	69.5343	68.6294
8	6.9567	6.65607	141.742	118.47	108.472	109.923		489.01	57.3245	73.0852
10	7.82739	7.87966	94.4867	100.179	106.932	106.655	477.5	453.989	66.3861	68.542
12	5.5292	7.05678	81.8913	77.7797	111.558	108.7	292.323	190.752	57.7552	59.0816
24	1.30234	0.190796	14.7809	14.0685	61.1626	59.4798	0	0	15.8348	17.4751

## Sheet: Figure 4b
time [h]	Mod. 1+5		Mod. 4a+5		Mod. 4b+5		Mod. 4c+5		Mod. 4d+5		Mod. 5
0	0	0	0	0	0	0	0	0	0	0	0	0
0.5	0	0	0	0	0	0	0.00508	0	0	0	1.50875	1.96004
1	0	0	0	0	0	0	0.120445	0.134353	0	0	2.88492	3.46166
1.5	0	0	0.083446	0.055898	0.488561	0.028884	3.78448	2.78133	0	0	4.58303	5.04895
2	0	0	1.18744	1.06503	0.547937	0.094145	9.64964	4.96711	0	0	5.68872	5.63594
4	0	0	3.92945	5.40557	2.04902	1.64961	26.5197	32.6317	0	0	17.7578	15.7001
6	0	0	5.8286	6.22756	3.82942	1.79591	29.8017	30.7934	0	0	20.1859	29.2316
8	0	0	5.35698	6.36932	1.89487	2.5637	28.2623	32.5238	0	0	34.8892	32.4996
10	0	0	4.90104	5.62925	2.79987	2.08022	29.4024	27.916	0	0	36.0744	30.096
12	0	0	5.87763	5.37677	2.1889	2.65936	30.3898	33.5024	0	0	38.7981	39.318
24	0	0	4.70714	5.52851	2.58599	0.580567	29.8562	25.0144	0	0	30.7168	31.5905
