# Supplementary material for: Synthetic anaplerotic modules for the direct synthesis of complex molecules from CO2
Source: Nat Chem Biol. 2022 Dec 5;19(2):168–75. doi: 10.1038/s41589-022-01179-0 (PMC9889269; doi:10.1038/s41589-022-01179-0)
Supplement: Source Data Extended Data Fig. 2 — HPLC–MS counts. [file 41589_2022_1179_MOESM9_ESM.xlsx]

## Sheet: ED Fig 2a
time [m]	7.9 U/ml			0.8 U/ml
0	0	0	0	0	0	0
30	130.887	129.505	109.5	68.59	77.958	104.685
60	157.138	165.321	172.556	85.7527	92.4388	108.978
90	215.704	206.278	201.859	88.1538	100.983	123.612
120	218.991	223.451	213.326	100.109	106.751	149.046
240	203.557	205.728	190.04	117.407	109.684	44.1005

## Sheet: ED Fig 2b
time [m]	1 mM			0.5 mM			0.25 mM
0	1.03862	1.03726	1.01393	1.01916	1.00794	1.01653	1.00469	1.0169	0.991206
15	1.29411	12.1848	11.4205	12.2584	10.4046	11.1605	3.29208	5.50174	5.61247
30	44.5776	45.8639	42.9503	3.88442	37.3073	39.9588	15.2793	1.03763	15.621
60	76.5737	76.8226	73.0772	71.8293	21.5396	64.6627	23.2812	22.1222	23.3141
120	76.5865	68.0178	0.988417	53.1356	45.3128	1.08696	16.9203	16.4709	17.6677
240	5.88957	28.8569	26.5236	2.97487	1.3923	15.1098	1.08764	6.22933	6.5732

## Sheet: ED Fig 2c
time [m]	1 mM			0.5 mM			0.25 mM
0	530.78	651.08	545.53	385.84	482.21	612.17	518.26	927.79	812.71
15	1433	46048	44712	43462	34251	31713	10929	21029	20840
30	47656	46610	44466	2571.4	30900	31427	20304	244.58	19264
60	33846	34385	34980	24032	8243.5	21202	14961	16284	15422
120	21151	21856	3.1565	15410	13407	23.38	8726.6	9327	9799.4
240	1715.8	8526.6	7976.8	642.77	273	5176.5	59.508	2448.2	3734
