# Supplementary material for: Synthetic anaplerotic modules for the direct synthesis of complex molecules from CO2
Source: Nat Chem Biol. 2022 Dec 5;19(2):168–75. doi: 10.1038/s41589-022-01179-0 (PMC9889269; doi:10.1038/s41589-022-01179-0)
Supplement: Source Data Extended Data Fig. 3 — HPLC–MS counts. [file 41589_2022_1179_MOESM10_ESM.xlsx]

## Sheet: ED Fig 3a
		phaABJ			Module 1+2+3+4d
acetoacetyl-CoA		15070	13361		n.d.
3-hydroxybutyryl-CoA		2996761	2560670		123314	116020	121632
crotonyl-CoA		366854	311789		12402	20789	17730
3-oxopentanoyl-CoA		2924	2276		n.d.
3-hydroxypentanoyl-CoA		1376404	1301688		n.d.
pentenoyl-CoA		258872	231031		n.d.

## Sheet: ED Fig 3b
					CoA [mM]	rel. Activity
slope at 0 mM CoA (= 100% rel activity)					5	0	0.131538	0.0801573
			avg		1	0.438396	0.964397	0.555483
6.327	4.04934	5.58867	5.32167		0.5	0.838647	0.995176	2.29535
					0.25	2.62793	16.1923	9.46531
					0.1	16.9353	21.8634	21.5872
					0.075	35.8252	38.8487	34.0739
					0.05	54.5393	55.6611	41.1863
					0	100
