# Supplementary material for: Synthetic anaplerotic modules for the direct synthesis of complex molecules from CO2
Source: Nat Chem Biol. 2022 Dec 5;19(2):168–75. doi: 10.1038/s41589-022-01179-0 (PMC9889269; doi:10.1038/s41589-022-01179-0)
Supplement: Source Data Extended Data Fig. 4 — HPLC–MS counts. [file 41589_2022_1179_MOESM11_ESM.xlsx]

## Sheet: ED Fig 4a
DEBS red 1 (green)			DEBS red 2 (orange)			control without substrates (grey)
0	2.4522		0	2.42203		0	2.3221
0.001667	2.45848		0.001666	2.42434		0.001667	2.31998
0.003334	2.46462		0.003333	2.4228		0.003334	2.32153
0.005001	2.4583		0.005	2.43261		0.005001	2.33008
0.006667	2.45608		0.006667	2.42213		0.006667	2.32355
0.008334	2.45676		0.008333	2.4225		0.008334	2.32075
0.01	2.46941		0.01	2.41722		0.01	2.32801
0.011667	2.4704		0.011666	2.4326		0.011667	2.32853
0.013334	2.44509		0.013333	2.42739		0.013334	2.32464
0.015	2.46058		0.015	2.42953		0.015	2.32412
0.016667	2.46716		0.016666	2.41299		0.016667	2.32708
0.018333	2.44829		0.018333	2.42211		0.018333	2.33147
0.02	2.45216		0.02	2.41728		0.02	2.3252
0.021667	2.46318		0.021667	2.41455		0.021667	2.32884
0.023334	2.46185		0.023333	2.41822		0.023334	2.32403
0.025	2.47199		0.025	2.43795		0.025	2.32473
0.026667	2.45193		0.026666	2.42646		0.026667	2.32867
0.028334	2.45994		0.028333	2.43311		0.028334	2.31593
0.030001	2.46201		0.03	2.41772		0.030001	2.32377
0.031667	2.44698		0.031667	2.42686		0.031667	2.32589
0.033334	2.45995		0.033333	2.43092		0.033333	2.33083
0.035	2.45317		0.034999	2.42245		0.035	2.32063
0.036667	2.45588		0.036666	2.42477		0.036667	2.33102
0.038334	2.4534		0.038333	2.42696		0.038334	2.32947
0.04	2.44972		0.04	2.4286		0.04	2.33045
0.041667	2.45269		0.041667	2.41753		0.041667	2.33208
0.043334	2.46537		0.043333	2.41016		0.043334	2.31533
0.045001	2.45522		0.045	2.42818		0.045001	2.3286
0.046667	2.45851		0.046667	2.41846		0.046667	2.31959
0.048334	2.46255		0.048333	2.41598		0.048334	2.3226
0.05	2.46491		0.05	2.42739		0.05	2.3192
0.051667	2.46119		0.051666	2.43504		0.051667	2.32481
0.053334	2.45423		0.053333	2.41245		0.053334	2.31977
0.055	2.46968		0.055	2.42405		0.055	2.31331
0.056667	2.46701		0.056666	2.42773		0.056667	2.32583
0.058333	2.45574		0.058333	2.42216		0.058333	2.33289
0.06	2.45161		0.059999	2.42616		0.06	2.32547
0.061667	2.45959		0.061666	2.42299		0.061667	2.33416
0.063334	2.45226		0.063333	2.42382		0.063334	2.32373
0.065	2.45128		0.065	2.43102		0.065001	2.32134
0.066667	2.44678		0.066667	2.42698		0.066667	2.32213
0.068334	2.45686		0.068333	2.42232		0.068334	2.31661
0.070001	2.4583		0.07	2.4251		0.07	2.3231
0.071667	2.46273		0.071666	2.42897		0.071667	2.32826
0.073333	2.46605		0.073333	2.41763		0.073334	2.33065
0.075	2.46576		0.075	2.41884		0.075	2.32088
0.076667	2.4529		0.076666	2.42223		0.076667	2.31975
0.078334	2.4621		0.078333	2.41649		0.078334	2.32176
0.08	2.47494		0.08	2.43115		0.08	2.31987
0.081667	2.45804		0.081666	2.4299		0.081667	2.3149
0.083333	2.463		0.083333	2.41665		0.083333	2.32553
0.085001	2.45796		0.085	2.42448		0.085	2.33025
0.086667	2.47496		0.086666	2.42422		0.086667	2.3305
0.088334	2.44596		0.088333	2.41655		0.088334	2.32219
0.09	2.4642		0.09	2.41792		0.090001	2.31905
0.091667	2.45769		0.091667	2.42483		0.091667	2.32166
0.093334	2.45617		0.093333	2.42079		0.093334	2.32796
0.095	2.4632		0.095	2.4182		0.095	2.31709
0.096667	2.46875		0.096666	2.42276		0.096667	2.32249
0.098333	2.46397		0.098333	2.41271		0.098334	2.32463
0.1	2.45604		0.1	2.4285		0.1	2.32539
0.101667	2.45347		0.101666	2.42369		0.101667	2.33398
0.103334	2.46504		0.103333	2.43151		0.103333	2.3124
0.105	2.45912		0.105	2.4262		0.105	2.32461
0.106667	2.45954		0.106667	2.4381		0.106667	2.32968
0.108334	2.45956		0.108333	2.42294		0.108334	2.33088
0.11	2.46231		0.11	2.42669		0.11	2.32432
0.111667	2.46589		0.111666	2.43565		0.111667	2.32016
0.113334	2.4527		0.113333	2.43288		0.113334	2.33995
0.115	2.46365		0.115	2.41882		0.115001	2.31592
0.116667	2.45784		0.116667	2.41545		0.116667	2.32022
0.118334	2.45659		0.118333	2.42549		0.118334	2.32482
0.12	2.45924		0.12	2.43024		0.12	2.32975
0.121667	2.46439		0.121666	2.41536		0.121667	2.32689
0.123333	2.45762		0.123333	2.42199		0.123334	2.32176
0.125	2.44739		0.125	2.42554		0.125	2.31774
0.126667	2.47178		0.126666	2.41286		0.126667	2.3261
0.128334	2.46604		0.128333	2.42572		0.128334	2.32116
0.130001	2.46031		0.13	2.42691		0.130001	2.31793
0.131667	2.46074		0.131667	2.44326		0.131667	2.32766
0.133334	2.45708		0.133333	2.4271		0.133334	2.33156
0.135	2.45852		0.135	2.42198		0.135	2.32249
0.136667	2.4588		0.136666	2.41941		0.136667	2.32565
0.138334	2.45196		0.138333	2.42207		0.138334	2.32018
0.14	2.45687		0.14	2.41461		0.14	2.32082
0.141667	2.45848		0.141666	2.42215		0.141667	2.32194
0.143333	2.46213		0.143333	2.41821		0.143333	2.32117
0.145	2.4565		0.145	2.42679		0.145	2.31969
0.146667	2.44772		0.146667	2.41659		0.146667	2.32644
0.148334	2.46368		0.148333	2.41762		0.148334	2.32355
0.15	2.46124		0.15	2.42401		0.15	2.33265
0.151667	2.46021		0.151666	2.4203		0.151667	2.33228
0.153334	2.46202		0.153333	2.42078		0.153334	2.32549
0.155001	2.46839		0.155	2.42308		0.155001	2.33228
0.156667	2.45622		0.156667	2.42336		0.156667	2.32471
0.158334	2.45716		0.158333	2.42476		0.158333	2.31849
0.16	2.46026		0.159999	2.42667		0.16	2.32124
0.161667	2.46953		0.161666	2.41755		0.161667	2.3244
0.163334	2.46148		0.163333	2.41808		0.163334	2.32177
0.165	2.45692		0.165	2.43001		0.165	2.32709
0.166667	2.44991		0.166667	2.43321		0.166667	2.32341
0.168334	2.45812		0.168333	2.41901		0.168334	2.32853
0.170001	2.46107		0.17	2.42605		0.170001	2.31663
0.171667	2.46011		0.171667	2.42876		0.171667	2.31643
0.173334	2.47854		0.173333	2.42575		0.173334	2.32254
0.175	2.46096		0.175	2.42485		0.175	2.31582
0.176667	2.46466		0.176666	2.42404		0.176667	2.32714
0.178334	2.45907		0.178333	2.43135		0.178334	2.32588
0.18	2.46631		0.18	2.41244		0.18	2.32728
0.181667	2.46132		0.181666	2.41676		0.181667	2.32106
0.183333	2.44898		0.183333	2.43637		0.183333	2.32202
0.185	2.46013		0.184999	2.43224		0.185	2.32518
0.186667	2.45657		0.186666	2.43322		0.186667	2.32836
0.188334	2.46731		0.188333	2.40979		0.188334	2.32356
0.19	2.46153		0.19	2.43191		0.190001	2.32186
0.191667	2.46673		0.191667	2.42847		0.191667	2.32417
0.193334	2.4595		0.193333	2.42653		0.193334	2.31948
0.195001	2.46609		0.195	2.42491		0.195	2.32647
0.196667	2.46598		0.196666	2.42366		0.196667	2.31775
0.198333	2.4573		0.198333	2.43098		0.198334	2.3137
0.2	2.45397		0.2	2.42257		0.2	2.32678
0.201667	2.45546		0.201666	2.42581		0.201667	2.31691
0.203334	2.45418		0.203333	2.41346		0.203334	2.32135
0.205	2.44867		0.205	2.4335		0.205	2.3308
0.206667	2.45735		0.206666	2.41969		0.206667	2.3186
0.208333	2.4553		0.208333	2.42026		0.208333	2.32011
0.210001	2.46421		0.21	2.41358		0.21	2.32383
0.211667	2.46643		0.211666	2.42578		0.211667	2.32789
0.213334	2.45207		0.213333	2.43118		0.213334	2.33847
0.215	2.46959		0.215	2.4251		0.215001	2.32189
0.216667	2.44925		0.216667	2.42986		0.216667	2.32651
0.218334	2.47033		0.218333	2.4284		0.218334	2.32365
0.22	2.46464		0.22	2.43647		0.22	2.32696
0.221667	2.45613		0.221666	2.4213		0.221667	2.32358
0.223333	2.47483		0.223333	2.41712		0.223334	2.32078
0.225	2.46508		0.225	2.42733		0.225	2.3207
0.226667	2.46857		0.226666	2.43647		0.226667	2.32209
0.228334	2.46634		0.228333	2.42273		0.228333	2.32002
0.23	2.45329		0.23	2.41288		0.23	2.32089
0.231667	2.45858		0.231667	2.40947		0.231667	2.32247
0.233334	2.45159		0.233333	2.42997		0.233334	2.33057
0.235	2.46207		0.235	2.41936		0.235	2.32557
0.236667	2.46836		0.236666	2.42351		0.236667	2.31823
0.238334	2.46854		0.238333	2.41306		0.238334	2.3275
0.24	2.4531		0.24	2.42077		0.240001	2.32948
0.241667	2.45697		0.241667	2.41276		0.241667	2.32539
0.243334	2.45346		0.243333	2.42135		0.243334	2.31157
0.245	2.45166		0.245	2.42039		0.245	2.3137
0.246667	2.46338		0.246666	2.41351		0.246667	2.3214
0.248333	2.45913		0.248333	2.42202		0.248334	2.32948
0.25	2.46419		0.25	2.42136		0.25	2.31342
0.251667	2.45493		0.251666	2.42428		0.251667	2.31994
0.253334	2.45691		0.253333	2.41805		0.253334	2.33407
0.255001	2.45987		0.255	2.40857		0.255001	2.32844
0.256667	2.45586		0.256667	2.42043		0.256667	2.32544
0.258334	2.45484		0.258333	2.42087		0.258334	2.31822
0.26	2.45318		0.26	2.41435		0.26	2.32712
0.261667	2.45822		0.261666	2.41607		0.261667	2.32125
0.263334	2.45987		0.263333	2.42396		0.263334	2.33517
0.265	2.45335		0.265	2.42389		0.265	2.3319
0.266667	2.46044		0.266666	2.41369		0.266667	2.32924
0.268333	2.46526		0.268333	2.42701		0.268333	2.31705
0.27	2.4662		0.27	2.41656		0.27	2.32094
0.271667	2.46134		0.271667	2.42839		0.271667	2.33217
0.273334	2.45689		0.273333	2.41741		0.273334	2.32742
0.275	2.45816		0.275	2.41531		0.275	2.32219
0.276667	2.47008		0.276666	2.4249		0.276667	2.3132
0.278334	2.46045		0.278333	2.43111		0.278334	2.32778
0.280001	2.45414		0.28	2.42404		0.280001	2.32997
0.281667	2.45827		0.281667	2.4193		0.281667	2.32914
0.283334	2.45457		0.283333	2.4235		0.283333	2.32844
0.285	2.45872		0.284999	2.4163		0.285	2.32215
0.286667	2.45973		0.286666	2.4339		0.286667	2.32791
0.288334	2.45636		0.288333	2.42361		0.288334	2.31957
0.29	2.4682		0.29	2.42621		0.29	2.32038
0.291667	2.46594		0.291667	2.41301		0.291667	2.32482
0.293334	2.4494		0.293333	2.42254		0.293334	2.32542
0.295001	2.46527		0.295	2.42516		0.295001	2.32799
0.296667	2.47015		0.296667	2.42101		0.296667	2.32666
0.298334	2.45168		0.298333	2.41738		0.298334	2.32054
0.3	2.45705		0.3	2.40705		0.3	2.32678
0.301667	2.45982		0.301666	2.42397		0.301667	2.3155
0.303334	2.45979		0.303333	2.41723		0.303334	2.32042
0.305	2.45734		0.305	2.42756		0.305	2.32207
0.306667	2.44978		0.306666	2.42964		0.306667	2.32451
0.308333	2.45311		0.308333	2.42666		0.308333	2.31452
0.31	2.46562		0.309999	2.422		0.31	2.32094
0.311667	2.4552		0.311666	2.42542		0.311667	2.33205
0.313334	2.45543		0.313333	2.42596		0.313334	2.32465
0.315	2.46306		0.315	2.42439		0.315001	2.31814
0.316667	2.45521		0.316667	2.42039		0.316667	2.31867
0.318334	2.46083		0.318333	2.4339		0.318334	2.32818
0.320001	2.45142		0.32	2.42395		0.32	2.3261
0.321667	2.44994		0.321666	2.42109		0.321667	2.32281
0.323333	2.45627		0.323333	2.4254		0.323334	2.32678
0.325	2.45619		0.325	2.42063		0.325	2.32451
0.326667	2.46455		0.326666	2.41464		0.326667	2.33049
0.328334	2.46529		0.328333	2.42591		0.328334	2.31609
0.33	2.45995		0.33	2.41361		0.33	2.32212
0.331667	2.45084		0.331666	2.42442		0.331667	2.32988
0.333333	2.45165		0.333333	2.42323		0.333333	2.32126
0.335001	2.46304		0.335	2.41355		0.335	2.32901
0.336667	2.46467		0.336666	2.43378		0.336667	2.32741
0.338334	2.4634		0.338333	2.42282		0.338334	2.3261
0.34	2.45722		0.34	2.42077		0.340001	2.34035
0.341667	2.4645		0.341667	2.41545		0.341667	2.32769
0.343334	2.45496		0.343333	2.41286		0.343334	2.33184
0.345	2.45884		0.345	2.43076		0.345	2.32572
0.346667	2.46855		0.346666	2.42176		0.346667	2.32865
0.348333	2.46177		0.348333	2.4235		0.348334	2.31969
0.35	2.46268		0.35	2.42192		0.35	2.32261
0.351667	2.46857		0.351666	2.42082		0.351667	2.32722
0.353334	2.45574		0.353333	2.41865		0.353333	2.32784
0.355	2.4633		0.355	2.43014		0.355	2.31735
0.356667	2.46081		0.356667	2.41892		0.356667	2.31933
0.358334	2.46446		0.358333	2.42796		0.358334	2.32863
0.36	2.45945		0.36	2.4285		0.36	2.31526
0.361667	2.46246		0.361666	2.41499		0.361667	2.33042
0.363334	2.4722		0.363333	2.42431		0.363334	2.33269
0.365	2.45552		0.365	2.41968		0.365001	2.3284
0.366667	2.45295		0.366667	2.42577		0.366667	2.31889
0.368334	2.46523		0.368333	2.40982		0.368334	2.32287
0.37	2.47067		0.37	2.41713		0.37	2.32346
0.371667	2.45531		0.371666	2.42423		0.371667	2.32517
0.373333	2.46699		0.373333	2.4288		0.373334	2.32626
0.375	2.4584		0.375	2.42317		0.375	2.32483
0.376667	2.45766		0.376666	2.41515		0.376667	2.33103
0.378334	2.45694		0.378333	2.42482		0.378334	2.32353
0.380001	2.45048		0.38	2.41104		0.380001	2.3217
0.381667	2.45363		0.381667	2.42579		0.381667	2.3247
0.383334	2.47152		0.383333	2.42356		0.383334	2.31915
0.385	2.45038		0.385	2.42895		0.385	2.31543
0.386667	2.46766		0.386666	2.43621		0.386667	2.32707
0.388334	2.4629		0.388333	2.42096		0.388334	2.32624
0.39	2.47781		0.39	2.4242		0.39	2.32118
0.391667	2.45071		0.391666	2.42673		0.391667	2.32021
0.393333	2.46253		0.393333	2.41554		0.393333	2.32124
0.395	2.46574		0.395	2.41939		0.395	2.33032
0.396667	2.45842		0.396667	2.41538		0.396667	2.32116
0.398334	2.46011		0.398333	2.41428		0.398334	2.32781
0.4	2.45741		0.4	2.42171		0.4	2.3301
0.401667	2.44949		0.401666	2.41913		0.401667	2.31933
0.403334	2.45811		0.403333	2.43337		0.403334	2.32848
0.405001	2.46031		0.405	2.43074		0.405001	2.32862
0.406667	2.45532		0.406667	2.4201		0.406667	2.32721
0.408334	2.46414		0.408333	2.42834		0.408333	2.32317
0.41	2.47127		0.409999	2.42309		0.41	2.31436
0.411667	2.46627		0.411666	2.42917		0.411667	2.31776
0.413334	2.44926		0.413333	2.41384		0.413334	2.32471
0.415	2.4616		0.415	2.42246		0.415	2.32124
0.416667	2.45053		0.416667	2.42469		0.416667	2.3241
0.418334	2.45762		0.418333	2.42188		0.418334	2.32872
0.420001	2.4591		0.42	2.42076		0.420001	2.33462
0.421667	2.45542		0.421667	2.42455		0.421667	2.33007
0.423334	2.4663		0.423333	2.419		0.423334	2.32742
0.425	2.45931		0.425	2.4288		0.425	2.3205
0.426667	2.45976		0.426666	2.41904		0.426667	2.31802
0.428334	2.45608		0.428333	2.41735		0.428334	2.31408
0.43	2.46302		0.43	2.42433		0.43	2.31769
0.431667	2.46682		0.431666	2.4279		0.431667	2.31957
0.433333	2.46493		0.433333	2.42096		0.433333	2.32629
0.435	2.4599		0.434999	2.42092		0.435	2.32571
0.436667	2.45738		0.436666	2.43145		0.436667	2.31503
0.438334	2.47453		0.438333	2.42578		0.438334	2.31724
0.44	2.45367		0.44	2.41012		0.440001	2.32421
0.441667	2.45495		0.441667	2.42316		0.441667	2.32601
0.443334	2.45977		0.443333	2.40708		0.443334	2.3155
0.445001	2.46068		0.445	2.41836		0.445	2.31638
0.446667	2.45413		0.446666	2.43071		0.446667	2.3277
0.448333	2.46519		0.448333	2.41617		0.448334	2.32413
0.45	2.46554		0.45	2.41624		0.45	2.3213
0.451667	2.45156		0.451666	2.42223		0.451667	2.33053
0.453334	2.44499		0.453333	2.41037		0.453334	2.33785
0.455	2.46063		0.455	2.43138		0.455	2.32214
0.456667	2.4665		0.456666	2.40079		0.456667	2.32904
0.458333	2.45482		0.458333	2.42238		0.458333	2.32364
0.460001	2.45261		0.46	2.42299		0.46	2.32323
0.461667	2.47143		0.461666	2.43268		0.461667	2.32011
0.463334	2.45931		0.463333	2.42405		0.463334	2.31958
0.465	2.45821		0.465	2.41439		0.465001	2.32185
0.466667	2.44738		0.466667	2.43152		0.466667	2.32894
0.468334	2.45797		0.468333	2.41735		0.468334	2.32543
0.47	2.46236		0.47	2.41504		0.47	2.32833
0.471667	2.45577		0.471666	2.42067		0.471667	2.32669
0.473333	2.46335		0.473333	2.42225		0.473334	2.33253
0.475	2.4488		0.475	2.42429		0.475	2.33507
0.476667	2.46472		0.476666	2.41421		0.476667	2.32968
0.478334	2.45906		0.478333	2.43134		0.478333	2.32438
0.48	2.45126		0.48	2.4214		0.48	2.32171
0.481667	2.4503		0.481667	2.42317		0.481667	2.3199
0.483334	2.45608		0.483333	2.41922		0.483334	2.32832
0.485	2.46289		0.485	2.42381		0.485	2.32298
0.486667	2.46574		0.486666	2.43736		0.486667	2.32284
0.488334	2.45315		0.488333	2.41036		0.488334	2.32745
0.49	2.47902		0.49	2.41303		0.490001	2.31125
0.491667	2.45268		0.491667	2.42186		0.491667	2.31991
0.493334	2.4561		0.493333	2.41894		0.493334	2.32373
0.495	2.44979		0.495	2.4292		0.495	2.32329
0.496667	2.46337		0.496666	2.42738		0.496667	2.32423
0.498333	2.45794		0.498333	2.41766		0.498334	2.32931
0.5	2.45186		0.5	2.42828		0.5	2.34
0.501667	2.45606		0.501666	2.4205		0.501667	2.32872
0.503334	2.46075		0.503333	2.42664		0.503334	2.32947
0.505001	2.46345		0.505	2.4246		0.505001	2.33539
0.506667	2.45595		0.506667	2.42709		0.506667	2.33215
0.508334	2.45644		0.508333	2.42853		0.508334	2.32552
0.51	2.45209		0.51	2.4304		0.51	2.32457
0.511667	2.4688		0.511666	2.42422		0.511667	2.32148
0.513334	2.45707		0.513333	2.42085		0.513334	2.32204
0.515	2.45356		0.515	2.4239		0.515	2.3219
0.516667	2.44913		0.516666	2.41364		0.516667	2.32003
0.518333	2.46427		0.518333	2.41546		0.518333	2.32115
0.52	2.45898		0.52	2.41263		0.52	2.33172
0.521667	2.45497		0.521667	2.42796		0.521667	2.32283
0.523334	2.4643		0.523333	2.41632		0.523334	2.32409
0.525	2.46081		0.525	2.41911		0.525	2.32678
0.526667	2.44167		0.526666	2.42808		0.526667	2.32642
0.528334	2.45445		0.528333	2.41079		0.528334	2.32784
0.530001	2.45088		0.53	2.41873		0.530001	2.32277
0.531667	2.4604		0.531667	2.41675		0.531667	2.31522
0.533334	2.45581		0.533333	2.41103		0.533333	2.33002
0.535	2.45374		0.534999	2.4108		0.535	2.32333
0.536667	2.46234		0.536666	2.41698		0.536667	2.32056
0.538334	2.46428		0.538333	2.42252		0.538334	2.34185
0.54	2.45347		0.54	2.42767		0.54	2.32636
0.541667	2.45428		0.541667	2.41236		0.541667	2.3229
0.543334	2.45638		0.543333	2.41715		0.543334	2.31926
0.545001	2.4479		0.545	2.42505		0.545001	2.32345
0.546667	2.45502		0.546667	2.42768		0.546667	2.31852
0.548334	2.46578		0.548333	2.41596		0.548334	2.32445
0.55	2.46663		0.55	2.41828		0.55	2.32883
0.551667	2.46598		0.551666	2.42295		0.551667	2.32663
0.553334	2.44479		0.553333	2.42685		0.553334	2.33137
0.555	2.46159		0.555	2.41112		0.555	2.32033
0.556667	2.4583		0.556666	2.43113		0.556667	2.32522
0.558333	2.47039		0.558333	2.42351		0.558333	2.34022
0.56	2.45094		0.559999	2.42495		0.56	2.3258
0.561667	2.45758		0.561666	2.41687		0.561667	2.32096
0.563334	2.46098		0.563333	2.41866		0.563334	2.32487
0.565	2.45133		0.565	2.42426		0.565001	2.32162
0.566667	2.45312		0.566667	2.42461		0.566667	2.31764
0.568334	2.45517		0.568333	2.41173		0.568334	2.32926
0.570001	2.46155		0.57	2.41416		0.57	2.33074
0.571667	2.4632		0.571666	2.42092		0.571667	2.32461
0.573333	2.45754		0.573333	2.43073		0.573334	2.3313
0.575	2.45957		0.575	2.41767		0.575	2.32344
0.576667	2.46107		0.576666	2.42576		0.576667	2.32091
0.578334	2.4471		0.578333	2.41863		0.578334	2.31991
0.58	2.46177		0.58	2.42342		0.58	2.3227
0.581667	2.45924		0.581666	2.41564		0.581667	2.32874
0.583333	2.46251		0.583333	2.4266		0.583333	2.32288
0.585001	2.45899		0.585	2.42461		0.585	2.32122
0.586667	2.46299		0.586666	2.41819		0.586667	2.324
0.588334	2.4491		0.588333	2.41745		0.588334	2.32181
0.59	2.45609		0.59	2.41998		0.590001	2.32025
0.591667	2.45732		0.591667	2.41571		0.591667	2.32762
0.593334	2.45476		0.593333	2.41888		0.593334	2.32769
0.595	2.46232		0.595	2.42409		0.595	2.3158
0.596667	2.46265		0.596666	2.42219		0.596667	2.32351
0.598333	2.45935		0.598333	2.41638		0.598334	2.32636
0.6	2.44911		0.6	2.41448		0.6	2.32644
0.601667	2.46395		0.601666	2.42445		0.601667	2.32944
0.603334	2.46163		0.603333	2.41063		0.603333	2.32746
0.605	2.45839		0.605	2.41594		0.605	2.32545
0.606667	2.45514		0.606667	2.42127		0.606667	2.32818
0.608334	2.4592		0.608333	2.40864		0.608334	2.31929
0.61	2.45088		0.61	2.42306		0.61	2.32874
0.611667	2.45537		0.611666	2.4153		0.611667	2.3383
0.613334	2.44711		0.613333	2.42377		0.613334	2.31946
0.615	2.46606		0.615	2.40452		0.615001	2.30977
0.616667	2.4625		0.616667	2.42163		0.616667	2.32368
0.618334	2.46054		0.618333	2.41823		0.618334	2.32049
0.62	2.45241		0.62	2.42008		0.62	2.32114
0.621667	2.46591		0.621666	2.41486		0.621667	2.31947
0.623333	2.46813		0.623333	2.40538		0.623334	2.31317
0.625	2.45023		0.625	2.41891		0.625	2.32357
0.626667	2.44866		0.626666	2.41722		0.626667	2.33306
0.628334	2.45862		0.628333	2.41046		0.628334	2.32768
0.630001	2.45278		0.63	2.42152		0.630001	2.32444
0.631667	2.44687		0.631667	2.4233		0.631667	2.32394
0.633334	2.46138		0.633333	2.42136		0.633334	2.31949
0.635	2.46758		0.635	2.42766		0.635	2.32644
0.636667	2.46121		0.636666	2.43092		0.636667	2.32178
0.638334	2.45371		0.638333	2.42262		0.638334	2.32715
0.64	2.451		0.64	2.42358		0.64	2.32737
0.641667	2.46257		0.641666	2.42032		0.641667	2.32894
0.643333	2.4565		0.643333	2.41131		0.643333	2.32095
0.645	2.44888		0.645	2.41574		0.645	2.31961
0.646667	2.45103		0.646667	2.41092		0.646667	2.31508
0.648334	2.46098		0.648333	2.41634		0.648334	2.32544
0.65	2.45603		0.65	2.42273		0.65	2.32197
0.651667	2.4492		0.651666	2.42382		0.651667	2.32145
0.653334	2.45728		0.653333	2.42438		0.653334	2.33157
0.655001	2.44697		0.655	2.41333		0.655001	2.32386
0.656667	2.48074		0.656667	2.41684		0.656667	2.31785
0.658334	2.45842		0.658333	2.4216		0.658333	2.32048
0.66	2.45923		0.659999	2.4264		0.66	2.3283
0.661667	2.45154		0.661666	2.41751		0.661667	2.32755
0.663334	2.45477		0.663333	2.43209		0.663334	2.3147
0.665	2.45607		0.665	2.41856		0.665	2.32709
0.666667	2.45123		0.666667	2.41538		0.666667	2.31979
0.668334	2.46662		0.668333	2.41766		0.668334	2.31498
0.670001	2.46356		0.67	2.41896		0.670001	2.32511
0.671667	2.45971		0.671667	2.41629		0.671667	2.31723
0.673334	2.45221		0.673333	2.42909		0.673334	2.32739
0.675	2.45969		0.675	2.41789		0.675	2.31597
0.676667	2.46493		0.676666	2.42042		0.676667	2.32093
0.678334	2.45092		0.678333	2.42356		0.678334	2.32609
0.68	2.45791		0.68	2.41946		0.68	2.32775
0.681667	2.46125		0.681666	2.43069		0.681667	2.31892
0.683333	2.47542		0.683333	2.40954		0.683333	2.31377
0.685	2.47056		0.684999	2.42655		0.685	2.33057
0.686667	2.45494		0.686666	2.43474		0.686667	2.32175
0.688334	2.46415		0.688333	2.41993		0.688334	2.31233
0.69	2.46785		0.69	2.41937		0.690001	2.32856
0.691667	2.46447		0.691667	2.41511		0.691667	2.31217
0.693334	2.45041		0.693333	2.4318		0.693334	2.32742
0.695001	2.46042		0.695	2.41425		0.695	2.324
0.696667	2.46362		0.696666	2.42193		0.696667	2.32544
0.698333	2.44427		0.698333	2.40768		0.698334	2.32687
0.7	2.46062		0.7	2.42544		0.7	2.31868
0.701667	2.44639		0.701666	2.41778		0.701667	2.32993
0.703334	2.46671		0.703333	2.42674		0.703334	2.32306
0.705	2.45394		0.705	2.4248		0.705	2.33238
0.706667	2.44986		0.706666	2.4192		0.706667	2.33103
0.708333	2.44981		0.708333	2.4157		0.708333	2.3257
0.710001	2.47059		0.71	2.41591		0.71	2.32092
0.711667	2.43992		0.711666	2.41558		0.711667	2.33275
0.713334	2.45022		0.713333	2.41797		0.713334	2.32565
0.715	2.46387		0.715	2.41473		0.715001	2.3181
0.716667	2.47215		0.716667	2.42579		0.716667	2.31295
0.718334	2.4496		0.718333	2.42594		0.718334	2.32844
0.72	2.45585		0.72	2.4177		0.72	2.32679
0.721667	2.44878		0.721666	2.41975		0.721667	2.32278
0.723333	2.45301		0.723333	2.43117		0.723334	2.33033
0.725	2.44925		0.725	2.42954		0.725	2.31775
0.726667	2.44909		0.726666	2.42185		0.726667	2.32995
0.728334	2.4552		0.728333	2.42509		0.728333	2.318
0.73	2.45976		0.73	2.43487		0.73	2.31996
0.731667	2.46801		0.731667	2.41688		0.731667	2.32598
0.733334	2.44567		0.733333	2.41959		0.733334	2.32412
0.735	2.46014		0.735	2.41253		0.735	2.32518
0.736667	2.45752		0.736666	2.41769		0.736667	2.32568
0.738334	2.46049		0.738333	2.4194		0.738334	2.32535
0.74	2.44974		0.74	2.41685		0.740001	2.32863
0.741667	2.46193		0.741667	2.4219		0.741667	2.32474
0.743334	2.46034		0.743333	2.41842		0.743334	2.3176
0.745	2.45571		0.745	2.42535		0.745	2.32512
0.746667	2.4443		0.746666	2.41625		0.746667	2.32123
0.748333	2.46266		0.748333	2.42514		0.748334	2.32456
0.75	2.45343		0.75	2.41732		0.75	2.32005
0.751667	2.4561		0.751666	2.42349		0.751667	2.32584
0.753334	2.45268		0.753333	2.42438		0.753334	2.32994
0.755001	2.44854		0.755	2.41232		0.755001	2.31232
0.756667	2.45885		0.756667	2.42329		0.756667	2.31892
0.758334	2.46046		0.758333	2.42195		0.758334	2.33117
0.76	2.4717		0.76	2.41901		0.76	2.32159
0.761667	2.46578		0.761666	2.41841		0.761667	2.31788
0.763334	2.45774		0.763333	2.41782		0.763334	2.32688
0.765	2.45893		0.765	2.41812		0.765	2.32739
0.766667	2.45545		0.766666	2.41663		0.766667	2.3303
0.768333	2.45541		0.768333	2.40969		0.768333	2.32554
0.77	2.45098		0.77	2.41275		0.77	2.31896
0.771667	2.46627		0.771667	2.41498		0.771667	2.32302
0.773334	2.45168		0.773333	2.42877		0.773334	2.32999
0.775	2.46549		0.775	2.40844		0.775	2.32146
0.776667	2.44737		0.776666	2.43127		0.776667	2.32505
0.778334	2.45111		0.778333	2.41488		0.778334	2.33058
0.780001	2.45036		0.78	2.42241		0.780001	2.33003
0.781667	2.44887		0.781667	2.42145		0.781667	2.32057
0.783334	2.46713		0.783333	2.42018		0.783333	2.32093
0.785	2.4558		0.784999	2.42247		0.785	2.32103
0.786667	2.45593		0.786666	2.42149		0.786667	2.32496
0.788334	2.46677		0.788333	2.4175		0.788334	2.33375
0.79	2.47148		0.79	2.41571		0.79	2.31985
0.791667	2.46876		0.791667	2.42291		0.791667	2.32112
0.793334	2.43808		0.793333	2.41789		0.793334	2.32712
0.795001	2.46103		0.795	2.43194		0.795001	2.32267
0.796667	2.45205		0.796667	2.41083		0.796667	2.32158
0.798334	2.44854		0.798333	2.41358		0.798334	2.31872
0.8	2.44755		0.8	2.40631		0.8	2.32681
0.801667	2.44915		0.801666	2.42676		0.801667	2.32361
0.803334	2.46279		0.803333	2.42004		0.803334	2.32258
0.805	2.44601		0.805	2.42955		0.805	2.32164
0.806667	2.45401		0.806666	2.43896		0.806667	2.32655
0.808333	2.44805		0.808333	2.41018		0.808333	2.33092
0.81	2.4568		0.809999	2.415		0.81	2.31633
0.811667	2.46578		0.811666	2.41432		0.811667	2.32656
0.813334	2.44549		0.813333	2.42947		0.813334	2.31705
0.815	2.45724		0.815	2.41378		0.815001	2.32727
0.816667	2.44803		0.816667	2.42353		0.816667	2.32329
0.818334	2.45727		0.818333	2.41562		0.818334	2.32779
0.820001	2.45943		0.82	2.412		0.82	2.33191
0.821667	2.44979		0.821666	2.423		0.821667	2.32163
0.823333	2.46104		0.823333	2.40934		0.823334	2.31979
0.825	2.46142		0.825	2.42938		0.825	2.32782
0.826667	2.46543		0.826666	2.40995		0.826667	2.32763
0.828334	2.45991		0.828333	2.41464		0.828334	2.3136
0.83	2.46106		0.83	2.4248		0.83	2.32901
0.831667	2.4508		0.831666	2.41868		0.831667	2.33476
0.833333	2.4483		0.833333	2.42026		0.833333	2.32892
0.835001	2.46023		0.835	2.41411		0.835	2.32468
0.836667	2.45194		0.836666	2.40866		0.836667	2.32137
0.838334	2.44541		0.838333	2.42646		0.838334	2.32145
0.84	2.44438		0.84	2.41411		0.840001	2.32401
0.841667	2.46325		0.841667	2.41388		0.841667	2.32126
0.843334	2.45816		0.843333	2.42762		0.843334	2.32097
0.845	2.44334		0.845	2.41337		0.845	2.33112
0.846667	2.45315		0.846666	2.41544		0.846667	2.32241
0.848333	2.44748		0.848333	2.4265		0.848334	2.32179
0.85	2.46036		0.85	2.41682		0.85	2.31773
0.851667	2.45387		0.851666	2.43728		0.851667	2.32181
0.853334	2.43695		0.853333	2.43126		0.853333	2.32959
0.855	2.45801		0.855	2.42108		0.855	2.31598
0.856667	2.46334		0.856667	2.42004		0.856667	2.32212
0.858334	2.45356		0.858333	2.41902		0.858334	2.31852
0.86	2.45917		0.86	2.42644		0.86	2.31892
0.861667	2.45172		0.861666	2.41168		0.861667	2.31549
0.863334	2.45713		0.863333	2.41715		0.863334	2.32508
0.865	2.45485		0.865	2.41837		0.865001	2.32393
0.866667	2.45064		0.866667	2.42399		0.866667	2.31712
0.868334	2.44998		0.868333	2.41837		0.868334	2.32359
0.87	2.46053		0.87	2.40972		0.87	2.31904
0.871667	2.45271		0.871666	2.41997		0.871667	2.32913
0.873333	2.45548		0.873333	2.41838		0.873334	2.3249
0.875	2.45872		0.875	2.42759		0.875	2.317
0.876667	2.45957		0.876666	2.41452		0.876667	2.32163
0.878334	2.44828		0.878333	2.42572		0.878334	2.3238
0.880001	2.4483		0.88	2.42226		0.880001	2.32183
0.881667	2.45706		0.881667	2.41749		0.881667	2.33411
0.883334	2.45689		0.883333	2.40983		0.883334	2.31434
0.885	2.45144		0.885	2.41715		0.885	2.32217
0.886667	2.45571		0.886666	2.41115		0.886667	2.32377
0.888334	2.4516		0.888333	2.414		0.888334	2.32329
0.89	2.45623		0.89	2.41352		0.89	2.32439
0.891667	2.44835		0.891666	2.41878		0.891667	2.32932
0.893333	2.46303		0.893333	2.42598		0.893333	2.31991
0.895	2.45264		0.895	2.41405		0.895	2.32135
0.896667	2.45875		0.896667	2.4138		0.896667	2.31811
0.898334	2.45705		0.898333	2.42564		0.898334	2.32775
0.9	2.44967		0.9	2.42008		0.9	2.33559
0.901667	2.45621		0.901666	2.42079		0.901667	2.32389
0.903334	2.45616		0.903333	2.43113		0.903334	2.32578
0.905001	2.45108		0.905	2.42218		0.905001	2.32589
0.906667	2.45282		0.906667	2.41779		0.906667	2.32658
0.908334	2.47481		0.908333	2.40886		0.908333	2.33302
0.91	2.4557		0.909999	2.41285		0.91	2.31733
0.911667	2.46162		0.911666	2.42336		0.911667	2.32528
0.913334	2.4651		0.913333	2.41524		0.913334	2.32431
0.915	2.47389		0.915	2.41608		0.915	2.32529
0.916667	2.4657		0.916667	2.41833		0.916667	2.33152
0.918334	2.4569		0.918333	2.41562		0.918334	2.32505
0.920001	2.44667		0.92	2.41617		0.920001	2.32224
0.921667	2.46448		0.921667	2.41848		0.921667	2.31391
0.923334	2.46286		0.923333	2.4159		0.923334	2.3233
0.925	2.4601		0.925	2.42314		0.925	2.32763
0.926667	2.45251		0.926666	2.42194		0.926667	2.31975
0.928334	2.449		0.928333	2.42099		0.928334	2.31768
0.93	2.45442		0.93	2.41621		0.93	2.32716
0.931667	2.45916		0.931666	2.42006		0.931667	2.33098
0.933333	2.44731		0.933333	2.41338		0.933333	2.32569
0.935	2.44954		0.934999	2.41793		0.935	2.32742
0.936667	2.45961		0.936666	2.42079		0.936667	2.32519
0.938334	2.45615		0.938333	2.42055		0.938334	2.31651
0.94	2.4567		0.94	2.41196		0.940001	2.31709
0.941667	2.44533		0.941667	2.41765		0.941667	2.32636
0.943334	2.48112		0.943333	2.40877		0.943334	2.32143
0.945001	2.4603		0.945	2.42891		0.945	2.32864
0.946667	2.44897		0.946666	2.43051		0.946667	2.32983
0.948333	2.4495		0.948333	2.41209		0.948334	2.32087
0.95	2.45004		0.95	2.41321		0.95	2.32804
0.951667	2.45221		0.951666	2.42482		0.951667	2.31418
0.953334	2.4435		0.953333	2.4227		0.953334	2.33317
0.955	2.46676		0.955	2.4187		0.955	2.32309
0.956667	2.46204		0.956666	2.41816		0.956667	2.32449
0.958333	2.45869		0.958333	2.42313		0.958333	2.31617
0.960001	2.45332		0.96	2.41864		0.96	2.32403
0.961667	2.45418		0.961666	2.42412		0.961667	2.31491
0.963334	2.45123		0.963333	2.42563		0.963334	2.32935
0.965	2.45551		0.965	2.42817		0.965001	2.32229
0.966667	2.45772		0.966667	2.41917		0.966667	2.31967
0.968334	2.45503		0.968333	2.42296		0.968334	2.3155
0.97	2.46251		0.97	2.41842		0.97	2.32052
0.971667	2.45029		0.971666	2.41963		0.971667	2.32086
0.973333	2.46214		0.973333	2.41166		0.973334	2.32801
0.975	2.45105		0.975	2.41694		0.975	2.32856
0.976667	2.46699		0.976666	2.40912		0.976667	2.3249
0.978334	2.45818		0.978333	2.41536		0.978333	2.32181
0.98	2.46548		0.98	2.4159		0.98	2.32391
0.981667	2.46231		0.981667	2.40777		0.981667	2.31983
0.983334	2.4517		0.983333	2.41565		0.983334	2.3219
0.985	2.44933		0.985	2.42125		0.985	2.32686
0.986667	2.45001		0.986666	2.42262		0.986667	2.32376
0.988334	2.44401		0.988333	2.41576		0.988334	2.32357
0.99	2.45576		0.99	2.42677		0.990001	2.32131
0.991667	2.46582		0.991667	2.42202		0.991667	2.32811
0.993334	2.45526		0.993333	2.41752		0.993334	2.33042
0.995	2.46624		0.995	2.4282		0.995	2.31805
0.996667	2.45318		0.996666	2.41783		0.996667	2.32349
0.998333	2.44326		0.998333	2.41966		0.998334	2.32796
1	2.45807		1	2.42198		1	2.32279
1.00167	2.45886		1.00167	2.41778		1.00167	2.32204
1.00333	2.46314		1.00333	2.41348		1.00333	2.32942
1.005	2.449		1.005	2.40801		1.005	2.32301
1.00667	2.46195		1.00667	2.42009		1.00667	2.31784
1.00833	2.45631		1.00833	2.42086		1.00833	2.33362
1.01	2.46862		1.01	2.42061		1.01	2.32516
1.01167	2.45258		1.01167	2.4093		1.01167	2.33037
1.01333	2.45851		1.01333	2.41734		1.01333	2.32484
1.015	2.46391		1.015	2.41763		1.015	2.3254
1.01667	2.46358		1.01667	2.41685		1.01667	2.32282
1.01833	2.45725		1.01833	2.41645		1.01833	2.32757
1.02	2.4563		1.02	2.41953		1.02	2.32514
1.02167	2.45047		1.02167	2.42329		1.02167	2.3154
1.02333	2.45994		1.02333	2.42243		1.02333	2.31948
1.025	2.44666		1.025	2.41759		1.025	2.32949
1.02667	2.46176		1.02667	2.42425		1.02667	2.32721
1.02833	2.46335		1.02833	2.42226		1.02833	2.31682
1.03	2.45342		1.03	2.41194		1.03	2.32603
1.03167	2.46331		1.03167	2.40917		1.03167	2.33292
1.03333	2.45323		1.03333	2.43648		1.03333	2.32252
1.035	2.46442		1.035	2.41505		1.035	2.32616
1.03667	2.46374		1.03667	2.42246		1.03667	2.31619
1.03833	2.46214		1.03833	2.41862		1.03833	2.33186
1.04	2.45901		1.04	2.41259		1.04	2.32405
1.04167	2.45336		1.04167	2.41016		1.04167	2.31619
1.04333	2.45464		1.04333	2.4195		1.04333	2.32911
1.045	2.45446		1.045	2.41485		1.045	2.32939
1.04667	2.44791		1.04667	2.42429		1.04667	2.31618
1.04833	2.45258		1.04833	2.41309		1.04833	2.31177
1.05	2.43326		1.05	2.42529		1.05	2.31399
1.05167	2.45411		1.05167	2.42127		1.05167	2.3223
1.05333	2.4432		1.05333	2.41512		1.05333	2.32301
1.055	2.45068		1.055	2.40586		1.055	2.32407
1.05667	2.45124		1.05667	2.41239		1.05667	2.316
1.05833	2.44819		1.05833	2.4256		1.05833	2.33162
1.06	2.44689		1.06	2.4128		1.06	2.32433
1.06167	2.45733		1.06167	2.41589		1.06167	2.3192
1.06333	2.4564		1.06333	2.41635		1.06333	2.32983
1.065	2.45172		1.065	2.43054		1.065	2.33773
1.06667	2.45592		1.06667	2.41578		1.06667	2.32965
1.06833	2.46634		1.06833	2.40436		1.06833	2.32901
1.07	2.45663		1.07	2.42077		1.07	2.31673
1.07167	2.45301		1.07167	2.41936		1.07167	2.3326
1.07333	2.45762		1.07333	2.41489		1.07333	2.31534
1.075	2.46568		1.075	2.4169		1.075	2.31427
1.07667	2.46281		1.07667	2.42051		1.07667	2.32498
1.07833	2.46131		1.07833	2.42549		1.07833	2.33072
1.08	2.45304		1.08	2.41414		1.08	2.31809
1.08167	2.45694		1.08167	2.42436		1.08167	2.31897
1.08333	2.456		1.08333	2.41566		1.08333	2.32166
1.085	2.44283		1.085	2.41643		1.085	2.33018
1.08667	2.43951		1.08667	2.41021		1.08667	2.32049
1.08833	2.46236		1.08833	2.41689		1.08833	2.32454
1.09	2.44419		1.09	2.42099		1.09	2.3104
1.09167	2.44667		1.09167	2.41768		1.09167	2.32995
1.09333	2.45515		1.09333	2.42313		1.09333	2.32906
1.095	2.46208		1.095	2.40943		1.095	2.33372
1.09667	2.44956		1.09667	2.4114		1.09667	2.33367
1.09833	2.46187		1.09833	2.42494		1.09833	2.32514
1.1	2.45461		1.1	2.41392		1.1	2.33376
1.10167	2.46804		1.10167	2.41132		1.10167	2.31879
1.10333	2.45977		1.10333	2.42395		1.10333	2.32409
1.105	2.45827		1.105	2.41748		1.105	2.32178
1.10667	2.45326		1.10667	2.42336		1.10667	2.32548
1.10833	2.44811		1.10833	2.42368		1.10833	2.3205
1.11	2.45001		1.11	2.42007		1.11	2.32916
1.11167	2.46061		1.11167	2.41891		1.11167	2.32516
1.11333	2.44819		1.11333	2.42819		1.11333	2.33456
1.115	2.45699		1.115	2.42182		1.115	2.33121
1.11667	2.44455		1.11667	2.41188		1.11667	2.32887
1.11833	2.46174		1.11833	2.41181		1.11833	2.32048
1.12	2.44352		1.12	2.41141		1.12	2.32302
1.12167	2.46138		1.12167	2.40251		1.12167	2.32521
1.12333	2.46907		1.12333	2.41898		1.12333	2.32208
1.125	2.45487		1.125	2.40722		1.125	2.32606
1.12667	2.45597		1.12667	2.42684		1.12667	2.32855
1.12833	2.44875		1.12833	2.41272		1.12833	2.31735
1.13	2.45749		1.13	2.42296		1.13	2.31452
1.13167	2.45767		1.13167	2.41577		1.13167	2.32446
1.13333	2.4464		1.13333	2.42125		1.13333	2.33081
1.135	2.46183		1.135	2.42686		1.135	2.3314
1.13667	2.45929		1.13667	2.42588		1.13667	2.32319
1.13833	2.45614		1.13833	2.4124		1.13833	2.32585
1.14	2.44903		1.14	2.42939		1.14	2.31794
1.14167	2.45969		1.14167	2.41077		1.14167	2.31784
1.14333	2.46089		1.14333	2.41636		1.14333	2.33044
1.145	2.45284		1.145	2.42014		1.145	2.32454
1.14667	2.44853		1.14667	2.42471		1.14667	2.32313
1.14833	2.45363		1.14833	2.4082		1.14833	2.32388
1.15	2.45456		1.15	2.42363		1.15	2.32811
1.15167	2.44168		1.15167	2.42151		1.15167	2.32463
1.15333	2.44969		1.15333	2.42581		1.15333	2.3246
1.155	2.45634		1.155	2.41387		1.155	2.32868
1.15667	2.45588		1.15667	2.41585		1.15667	2.31801
1.15833	2.4555		1.15833	2.41909		1.15833	2.31843
1.16	2.4386		1.16	2.42377		1.16	2.3206
1.16167	2.447		1.16167	2.4218		1.16167	2.327
1.16333	2.47677		1.16333	2.41612		1.16333	2.32591
1.165	2.45845		1.165	2.42567		1.165	2.32684
1.16667	2.45222		1.16667	2.42552		1.16667	2.32443
1.16833	2.45727		1.16833	2.42333		1.16833	2.32338
1.17	2.45683		1.17	2.41135		1.17	2.32447
1.17167	2.45636		1.17167	2.41747		1.17167	2.32537
1.17333	2.44437		1.17333	2.41213		1.17333	2.32546
1.175	2.45252		1.175	2.41732		1.175	2.32178
1.17667	2.46129		1.17667	2.417		1.17667	2.31752
1.17833	2.45683		1.17833	2.42132		1.17833	2.31323
1.18	2.45555		1.18	2.42502		1.18	2.33042
1.18167	2.44768		1.18167	2.42361		1.18167	2.32328
1.18333	2.45726		1.18333	2.41038		1.18333	2.32306
1.185	2.4622		1.185	2.41532		1.185	2.33057
1.18667	2.45502		1.18667	2.43396		1.18667	2.32179
1.18833	2.4512		1.18833	2.40662		1.18833	2.31974
1.19	2.45526		1.19	2.41069		1.19	2.32492
1.19167	2.45017		1.19167	2.4245		1.19167	2.31805
1.19333	2.45654		1.19333	2.41948		1.19333	2.32212
1.195	2.44957		1.195	2.4189		1.195	2.31628
1.19667	2.45843		1.19667	2.41583		1.19667	2.32498
1.19833	2.45484		1.19833	2.41326		1.19833	2.32744
1.2	2.45526		1.2	2.42245		1.2	2.33097
1.20167	2.46255		1.20167	2.40649		1.20167	2.31484
1.20333	2.46961		1.20333	2.4234		1.20333	2.32919
1.205	2.44424		1.205	2.41125		1.205	2.32056
1.20667	2.4584		1.20667	2.41629		1.20667	2.32301
1.20833	2.45837		1.20833	2.41117		1.20833	2.31589
1.21	2.45167		1.21	2.41228		1.21	2.32916
1.21167	2.46311		1.21167	2.41105		1.21167	2.33023
1.21333	2.45786		1.21333	2.42059		1.21333	2.33099
1.215	2.45314		1.215	2.41469		1.215	2.32012
1.21667	2.46025		1.21667	2.41541		1.21667	2.32247
1.21833	2.45588		1.21833	2.41546		1.21833	2.32353
1.22	2.44755		1.22	2.41889		1.22	2.33143
1.22167	2.4483		1.22167	2.40387		1.22167	2.32443
1.22333	2.4578		1.22333	2.42511		1.22333	2.32027
1.225	2.44017		1.225	2.41785		1.225	2.31761
1.22667	2.44452		1.22667	2.41396		1.22667	2.31879
1.22833	2.46501		1.22833	2.4149		1.22833	2.32299
1.23	2.46565		1.23	2.42783		1.23	2.3212
1.23167	2.46132		1.23167	2.40884		1.23167	2.31918
1.23333	2.46127		1.23333	2.42511		1.23333	2.32255
1.235	2.45704		1.235	2.41368		1.235	2.31863
1.23667	2.45406		1.23667	2.43774		1.23667	2.32096
1.23833	2.45518		1.23833	2.40889		1.23833	2.32406
1.24	2.45212		1.24	2.41559		1.24	2.32033
1.24167	2.45702		1.24167	2.40887		1.24167	2.31576
1.24333	2.45836		1.24333	2.41277		1.24333	2.31489
1.245	2.45516		1.245	2.41993		1.245	2.32448
1.24667	2.45027		1.24667	2.4123		1.24667	2.32533
1.24833	2.46986		1.24833	2.41576		1.24833	2.32993
1.25	2.46143		1.25	2.42207		1.25	2.31433
1.25167	2.46122		1.25167	2.4295		1.25167	2.32711
1.25333	2.45164		1.25333	2.42419		1.25333	2.33235
1.255	2.45806		1.255	2.41378		1.255	2.314
1.25667	2.46471		1.25667	2.41101		1.25667	2.3133
1.25833	2.4534		1.25833	2.41117		1.25833	2.32637
1.26	2.44736		1.26	2.43088		1.26	2.32179
1.26167	2.45202		1.26167	2.41702		1.26167	2.33021
1.26333	2.46007		1.26333	2.41633		1.26333	2.3146
1.265	2.45085		1.265	2.41702		1.265	2.32565
1.26667	2.44615		1.26667	2.4156		1.26667	2.33052
1.26833	2.44783		1.26833	2.42238		1.26833	2.31804
1.27	2.45932		1.27	2.42047		1.27	2.32458
1.27167	2.45635		1.27167	2.42727		1.27167	2.32646
1.27333	2.44311		1.27333	2.40887		1.27333	2.33757
1.275	2.45676		1.275	2.42002		1.275	2.31984
1.27667	2.4554		1.27667	2.42313		1.27667	2.32587
1.27833	2.44929		1.27833	2.40725		1.27833	2.31898
1.28	2.45536		1.28	2.41976		1.28	2.32331
1.28167	2.44948		1.28167	2.42387		1.28167	2.32669
1.28333	2.46656		1.28333	2.41915		1.28333	2.32005
1.285	2.44668		1.285	2.42216		1.285	2.32841
1.28667	2.44218		1.28667	2.42749		1.28667	2.33165
1.28833	2.45849		1.28833	2.40661		1.28833	2.31915
1.29	2.45785		1.29	2.40987		1.29	2.32162
1.29167	2.45082		1.29167	2.4174		1.29167	2.32555
1.29333	2.44707		1.29333	2.42058		1.29333	2.32007
1.295	2.44464		1.295	2.42284		1.295	2.32479
1.29667	2.46489		1.29667	2.41755		1.29667	2.32164
1.29833	2.46219		1.29833	2.4206		1.29833	2.32482
1.3	2.45138		1.3	2.40903		1.3	2.33068
1.30167	2.45984		1.30167	2.42667		1.30167	2.31087
1.30333	2.45519		1.30333	2.41062		1.30333	2.32417
1.305	2.46426		1.305	2.41698		1.305	2.3293
1.30667	2.45583		1.30667	2.43201		1.30667	2.32875
1.30833	2.46587		1.30833	2.41251		1.30833	2.32138
1.31	2.4618		1.31	2.42007		1.31	2.33547
1.31167	2.45251		1.31167	2.42481		1.31167	2.32315
1.31333	2.45573		1.31333	2.42328		1.31333	2.31097
1.315	2.44629		1.315	2.41752		1.315	2.31111
1.31667	2.45455		1.31667	2.41213		1.31667	2.32217
1.31833	2.46281		1.31833	2.41844		1.31833	2.31833
1.32	2.44663		1.32	2.4195		1.32	2.32894
1.32167	2.45778		1.32167	2.42181		1.32167	2.32039
1.32333	2.45147		1.32333	2.41901		1.32333	2.32013
1.325	2.4493		1.325	2.41587		1.325	2.32245
1.32667	2.45531		1.32667	2.41542		1.32667	2.32878
1.32833	2.45096		1.32833	2.41374		1.32833	2.3276
1.33	2.46368		1.33	2.41213		1.33	2.31903
1.33167	2.45351		1.33167	2.42573		1.33167	2.31733
1.33333	2.44371		1.33333	2.41445		1.33333	2.32591
1.335	2.45604		1.335	2.42313		1.335	2.31616
1.33667	2.46703		1.33667	2.42907		1.33667	2.33223
1.33833	2.46316		1.33833	2.42505		1.33833	2.33826
1.34	2.44537		1.34	2.41619		1.34	2.3205
1.34167	2.45325		1.34167	2.41081		1.34167	2.32055
1.34333	2.46203		1.34333	2.41409		1.34333	2.31723
1.345	2.46453		1.345	2.41453		1.345	2.32846
1.34667	2.46382		1.34667	2.42459		1.34667	2.32262
1.34833	2.46747		1.34833	2.41374		1.34833	2.32911
1.35	2.45709		1.35	2.42073		1.35	2.32128
1.35167	2.46721		1.35167	2.41987		1.35167	2.32338
1.35333	2.4449		1.35333	2.41967		1.35333	2.32007
1.355	2.45905		1.355	2.42175		1.355	2.3215
1.35667	2.45084		1.35667	2.41653		1.35667	2.32429
1.35833	2.4393		1.35833	2.41328		1.35833	2.32459
1.36	2.44837		1.36	2.41703		1.36	2.3255
1.36167	2.45143		1.36167	2.42343		1.36167	2.32106
1.36333	2.45016		1.36333	2.42006		1.36333	2.31786
1.365	2.45651		1.365	2.4159		1.365	2.33442
1.36667	2.45329		1.36667	2.4191		1.36667	2.32565
1.36833	2.46371		1.36833	2.41877		1.36833	2.32912
1.37	2.45411		1.37	2.43306		1.37	2.32486
1.37167	2.45526		1.37167	2.42215		1.37167	2.32507
1.37333	2.44516		1.37333	2.42295		1.37333	2.32145
1.375	2.4583		1.375	2.41461		1.375	2.31673
1.37667	2.45645		1.37667	2.41836		1.37667	2.3271
1.37833	2.45202		1.37833	2.41199		1.37833	2.33084
1.38	2.45176		1.38	2.41549		1.38	2.32628
1.38167	2.45108		1.38167	2.41898		1.38167	2.33297
1.38333	2.44433		1.38333	2.41949		1.38333	2.32537
1.385	2.45597		1.385	2.42131		1.385	2.31825
1.38667	2.47034		1.38667	2.4137		1.38667	2.33008
1.38833	2.46628		1.38833	2.41222		1.38833	2.31193
1.39	2.45153		1.39	2.422		1.39	2.32502
1.39167	2.4526		1.39167	2.41858		1.39167	2.32816
1.39333	2.4464		1.39333	2.41367		1.39333	2.32938
1.395	2.44963		1.395	2.42221		1.395	2.32919
1.39667	2.45641		1.39667	2.4157		1.39667	2.32882
1.39833	2.45807		1.39833	2.43148		1.39833	2.32208
1.4	2.44867		1.4	2.42854		1.4	2.32951
1.40167	2.45316		1.40167	2.41998		1.40167	2.32696
1.40333	2.45708		1.40333	2.41615		1.40333	2.31621
1.405	2.46613		1.405	2.41825		1.405	2.32042
1.40667	2.45842		1.40667	2.42044		1.40667	2.32384
1.40833	2.46554		1.40833	2.41878		1.40833	2.33036
1.41	2.45897		1.41	2.42162		1.41	2.31621
1.41167	2.44892		1.41167	2.4249		1.41167	2.31393
1.41333	2.44688		1.41333	2.41757		1.41333	2.32805
1.415	2.45276		1.415	2.42585		1.415	2.32205
1.41667	2.45866		1.41667	2.41991		1.41667	2.3286
1.41833	2.45379		1.41833	2.42353		1.41833	2.31858
1.42	2.44185		1.42	2.42445		1.42	2.32588
1.42167	2.45486		1.42167	2.41413		1.42167	2.32374
1.42333	2.44899		1.42333	2.4304		1.42333	2.32579
1.425	2.45228		1.425	2.4156		1.425	2.32544
1.42667	2.45017		1.42667	2.425		1.42667	2.32846
1.42833	2.46652		1.42833	2.4094		1.42833	2.32203
1.43	2.45344		1.43	2.41707		1.43	2.32697
1.43167	2.45883		1.43167	2.41997		1.43167	2.32111
1.43333	2.44705		1.43333	2.41276		1.43333	2.3167
1.435	2.4536		1.435	2.41435		1.435	2.32665
1.43667	2.45004		1.43667	2.40445		1.43667	2.32682
1.43833	2.45578		1.43833	2.41228		1.43833	2.31566
1.44	2.45038		1.44	2.41544		1.44	2.32192
1.44167	2.46157		1.44167	2.41524		1.44167	2.32368
1.44333	2.45102		1.44333	2.41311		1.44333	2.32304
1.445	2.45798		1.445	2.42189		1.445	2.32284
1.44667	2.44192		1.44667	2.41527		1.44667	2.32854
1.44833	2.45485		1.44833	2.40981		1.44833	2.32493
1.45	2.4506		1.45	2.4177		1.45	2.31824
1.45167	2.45646		1.45167	2.41986		1.45167	2.32217
1.45333	2.45408		1.45333	2.42565		1.45333	2.3133
1.455	2.44696		1.455	2.40703		1.455	2.33053
1.45667	2.4541		1.45667	2.4235		1.45667	2.33022
1.45833	2.4566		1.45833	2.41356		1.45833	2.32391
1.46	2.4443		1.46	2.41901		1.46	2.32665
1.46167	2.44779		1.46167	2.41712		1.46167	2.32603
1.46333	2.45744		1.46333	2.41601		1.46333	2.31905
1.465	2.45053		1.465	2.42358		1.465	2.32496
1.46667	2.46055		1.46667	2.41166		1.46667	2.30799
1.46833	2.45596		1.46833	2.41047		1.46833	2.33051
1.47	2.4492		1.47	2.42076		1.47	2.3308
1.47167	2.46454		1.47167	2.41481		1.47167	2.329
1.47333	2.4435		1.47333	2.42343		1.47333	2.32824
1.475	2.4549		1.475	2.42865		1.475	2.3226
1.47667	2.45202		1.47667	2.39938		1.47667	2.31585
1.47833	2.45121		1.47833	2.43064		1.47833	2.3256
1.48	2.44949		1.48	2.41358		1.48	2.32327
1.48167	2.44954		1.48167	2.40479		1.48167	2.31808
1.48333	2.45139		1.48333	2.4055		1.48333	2.31832
1.485	2.45158		1.485	2.41821		1.485	2.32315
1.48667	2.44366		1.48667	2.42514		1.48667	2.32703
1.48833	2.45859		1.48833	2.42625		1.48833	2.31854
1.49	2.4552		1.49	2.41611		1.49	2.32572
1.49167	2.453		1.49167	2.41264		1.49167	2.33218
1.49333	2.45696		1.49333	2.41681		1.49333	2.32771
1.495	2.46003		1.495	2.42339		1.495	2.32686
1.49667	2.45598		1.49667	2.42099		1.49667	2.32084
1.49833	2.44031		1.49833	2.42128		1.49833	2.32266
1.5	2.46346		1.5	2.41515		1.5	2.33464
1.50167	2.46042		1.50167	2.41612		1.50167	2.31561
1.50333	2.46073		1.50333	2.41059		1.50333	2.32159
1.505	2.47007		1.505	2.4258		1.505	2.32796
1.50667	2.45038		1.50667	2.41558		1.50667	2.32483
1.50833	2.4523		1.50833	2.41035		1.50833	2.32607
1.51	2.45148		1.51	2.40801		1.51	2.32085
1.51167	2.45104		1.51167	2.42269		1.51167	2.32995
1.51333	2.45402		1.51333	2.4076		1.51333	2.32258
1.515	2.44935		1.515	2.41944		1.515	2.32087
1.51667	2.45386		1.51667	2.42236		1.51667	2.32949
1.51833	2.45619		1.51833	2.42016		1.51833	2.33229
1.52	2.44895		1.52	2.41766		1.52	2.31556
1.52167	2.45188		1.52167	2.42545		1.52167	2.32427
1.52333	2.46042		1.52333	2.41757		1.52333	2.32659
1.525	2.44413		1.525	2.42746		1.525	2.32118
1.52667	2.43973		1.52667	2.40601		1.52667	2.3174
1.52833	2.45487		1.52833	2.41978		1.52833	2.32556
1.53	2.45952		1.53	2.4137		1.53	2.31899
1.53167	2.4533		1.53167	2.41465		1.53167	2.32196
1.53333	2.45244		1.53333	2.40461		1.53333	2.32621
1.535	2.45323		1.535	2.42053		1.535	2.31405
1.53667	2.45933		1.53667	2.4194		1.53667	2.328
1.53833	2.4578		1.53833	2.42151		1.53833	2.32042
1.54	2.44379		1.54	2.41956		1.54	2.33141
1.54167	2.44454		1.54167	2.40547		1.54167	2.32204
1.54333	2.46684		1.54333	2.42238		1.54333	2.32272
1.545	2.45002		1.545	2.42937		1.545	2.32466
1.54667	2.45292		1.54667	2.40876		1.54667	2.3191
1.54833	2.451		1.54833	2.42015		1.54833	2.33263
1.55	2.45543		1.55	2.41851		1.55	2.32836
1.55167	2.45865		1.55167	2.42501		1.55167	2.32349
1.55333	2.45228		1.55333	2.41412		1.55333	2.324
1.555	2.44637		1.555	2.4213		1.555	2.31855
1.55667	2.45462		1.55667	2.42403		1.55667	2.32398
1.55833	2.45239		1.55833	2.41928		1.55833	2.32812
1.56	2.44562		1.56	2.42192		1.56	2.33111
1.56167	2.4613		1.56167	2.40575		1.56167	2.33227
1.56333	2.45955		1.56333	2.40864		1.56333	2.32809
1.565	2.46788		1.565	2.41714		1.565	2.33385
1.56667	2.44279		1.56667	2.41721		1.56667	2.32876
1.56833	2.44795		1.56833	2.41476		1.56833	2.31757
1.57	2.45904		1.57	2.41797		1.57	2.32661
1.57167	2.4526		1.57167	2.41261		1.57167	2.3193
1.57333	2.44817		1.57333	2.41959		1.57333	2.32923
1.575	2.44778		1.575	2.4211		1.575	2.33089
1.57667	2.46029		1.57667	2.42066		1.57667	2.3235
1.57833	2.44995		1.57833	2.41937		1.57833	2.32807
1.58	2.45678		1.58	2.41723		1.58	2.32648
1.58167	2.46373		1.58167	2.41371		1.58167	2.31758
1.58333	2.46215		1.58333	2.42491		1.58333	2.33035
1.585	2.4584		1.585	2.41899		1.585	2.32926
1.58667	2.44504		1.58667	2.41647		1.58667	2.32186
1.58833	2.45343		1.58833	2.41546		1.58833	2.32358
1.59	2.4507		1.59	2.424		1.59	2.32128
1.59167	2.4592		1.59167	2.42881		1.59167	2.3204
1.59333	2.45616		1.59333	2.42372		1.59333	2.3175
1.595	2.45142		1.595	2.41254		1.595	2.31831
1.59667	2.45193		1.59667	2.41546		1.59667	2.32664
1.59833	2.458		1.59833	2.4246		1.59833	2.32043
1.6	2.45495		1.6	2.42728		1.6	2.32184
1.60167	2.45339		1.60167	2.41248		1.60167	2.3199
1.60333	2.45403		1.60333	2.41562		1.60333	2.32875
1.605	2.45722		1.605	2.40631		1.605	2.32656
1.60667	2.44362		1.60667	2.42064		1.60667	2.31754
1.60833	2.46543		1.60833	2.41026		1.60833	2.32681
1.61	2.46292		1.61	2.41549		1.61	2.32562
1.61167	2.45484		1.61167	2.43029		1.61167	2.32861
1.61333	2.45098		1.61333	2.40647		1.61333	2.32979
1.615	2.45835		1.615	2.41099		1.615	2.31988
1.61667	2.45152		1.61667	2.41571		1.61667	2.31798
1.61833	2.4431		1.61833	2.42915		1.61833	2.32955
1.62	2.45959		1.62	2.41599		1.62	2.33154
1.62167	2.45027		1.62167	2.41975		1.62167	2.31916
1.62333	2.45016		1.62333	2.41746		1.62333	2.31231
1.625	2.45275		1.625	2.41699		1.625	2.31662
1.62667	2.44783		1.62667	2.42056		1.62667	2.32097
1.62833	2.4484		1.62833	2.40846		1.62833	2.3275
1.63	2.45122		1.63	2.41532		1.63	2.31812
1.63167	2.45113		1.63167	2.4291		1.63167	2.31864
1.63333	2.45901		1.63333	2.42		1.63333	2.32084
1.635	2.44762		1.635	2.39713		1.635	2.32283
1.63667	2.45835		1.63667	2.42088		1.63667	2.31661
1.63833	2.45082		1.63833	2.40981		1.63833	2.32153
1.64	2.45906		1.64	2.40836		1.64	2.32398
1.64167	2.44773		1.64167	2.41288		1.64167	2.32429
1.64333	2.45513		1.64333	2.41912		1.64333	2.32836
1.645	2.45355		1.645	2.4113		1.645	2.32738
1.64667	2.4493		1.64667	2.41685		1.64667	2.32332
1.64833	2.46574		1.64833	2.40807		1.64833	2.32269
1.65	2.44955		1.65	2.40531		1.65	2.32811
1.65167	2.44525		1.65167	2.42175		1.65167	2.32697
1.65333	2.44193		1.65333	2.42051		1.65333	2.33448
1.655	2.45318		1.655	2.41188		1.655	2.31987
1.65667	2.45308		1.65667	2.41482		1.65667	2.31214
1.65833	2.44946		1.65833	2.42048		1.65833	2.33171
1.66	2.44156		1.66	2.41867		1.66	2.32336
1.66167	2.44949		1.66167	2.42238		1.66167	2.32071
1.66333	2.46028		1.66333	2.41712		1.66333	2.32169
1.665	2.46359		1.665	2.41408		1.665	2.32199
1.66667	2.45967		1.66667	2.41435		1.66667	2.32196
1.66833	2.45091		1.66833	2.41273		1.66833	2.33309
1.67	2.46229		1.67	2.41412		1.67	2.31063
1.67167	2.45818		1.67167	2.41682		1.67167	2.33108
1.67333	2.44874		1.67333	2.41304		1.67333	2.33298
1.675	2.46548		1.675	2.41306		1.675	2.32243
1.67667	2.45123		1.67667	2.41677		1.67667	2.32434
1.67833	2.46071		1.67833	2.41892		1.67833	2.32485
1.68	2.44987		1.68	2.41288		1.68	2.32102
1.68167	2.44683		1.68167	2.42243		1.68167	2.32147
1.68333	2.46156		1.68333	2.42587		1.68333	2.31852
1.685	2.46046		1.685	2.42883		1.685	2.33306
1.68667	2.46072		1.68667	2.40564		1.68667	2.33423
1.68833	2.46012		1.68833	2.41436		1.68833	2.31903
1.69	2.45535		1.69	2.41055		1.69	2.3284
1.69167	2.45772		1.69167	2.42342		1.69167	2.32646
1.69333	2.45833		1.69333	2.41164		1.69333	2.32798
1.695	2.45611		1.695	2.41331		1.695	2.31357
1.69667	2.44461		1.69667	2.41453		1.69667	2.3278
1.69833	2.44017		1.69833	2.42314		1.69833	2.32777
1.7	2.46405		1.7	2.41853		1.7	2.32797
1.70167	2.45801		1.70167	2.41551		1.70167	2.32522
1.70333	2.45446		1.70333	2.41036		1.70333	2.32548
1.705	2.45489		1.705	2.43476		1.705	2.32698
1.70667	2.4372		1.70667	2.4125		1.70667	2.32232
1.70833	2.45905		1.70833	2.41104		1.70833	2.31592
1.71	2.45701		1.71	2.42258		1.71	2.32881
1.71167	2.44846		1.71167	2.41075		1.71167	2.32546
1.71333	2.44444		1.71333	2.41867		1.71333	2.32215
1.715	2.46367		1.715	2.41021		1.715	2.32379
1.71667	2.45846		1.71667	2.41508		1.71667	2.32365
1.71833	2.46733		1.71833	2.40955		1.71833	2.31613
1.72	2.45962		1.72	2.42271		1.72	2.32405
1.72167	2.4525		1.72167	2.42269		1.72167	2.31123
1.72333	2.45558		1.72333	2.42525		1.72333	2.32586
1.725	2.45108		1.725	2.41567		1.725	2.33016
1.72667	2.45942		1.72667	2.4165		1.72667	2.32801
1.72833	2.44674		1.72833	2.40889		1.72833	2.31676
1.73	2.45588		1.73	2.40072		1.73	2.3171
1.73167	2.45607		1.73167	2.40289		1.73167	2.32618
1.73333	2.45012		1.73333	2.42191		1.73333	2.33085
1.735	2.44737		1.735	2.41902		1.735	2.32091
1.73667	2.462		1.73667	2.42153		1.73667	2.31221
1.73833	2.45736		1.73833	2.42081		1.73833	2.31955
1.74	2.44191		1.74	2.42305		1.74	2.32307
1.74167	2.44836		1.74167	2.42777		1.74167	2.31481
1.74333	2.46979		1.74333	2.41867		1.74333	2.32025
1.745	2.44534		1.745	2.41707		1.745	2.32415
1.74667	2.45997		1.74667	2.42344		1.74667	2.324
1.74833	2.44683		1.74833	2.41977		1.74833	2.32527
1.75	2.45204		1.75	2.41661		1.75	2.32485
1.75167	2.45102		1.75167	2.4164		1.75167	2.32414
1.75333	2.45142		1.75333	2.42035		1.75333	2.32768
1.755	2.45198		1.755	2.4152		1.755	2.32369
1.75667	2.45387		1.75667	2.41035		1.75667	2.31295
1.75833	2.44894		1.75833	2.41989		1.75833	2.32166
1.76	2.44426		1.76	2.41451		1.76	2.33218
1.76167	2.45609		1.76167	2.40622		1.76167	2.31868
1.76333	2.45045		1.76333	2.4252		1.76333	2.31351
1.765	2.45149		1.765	2.4175		1.765	2.32354
1.76667	2.45447		1.76667	2.42475		1.76667	2.32815
1.76833	2.44798		1.76833	2.41562		1.76833	2.32448
1.77	2.45267		1.77	2.41523		1.77	2.32308
1.77167	2.46301		1.77167	2.41337		1.77167	2.33515
1.77333	2.4416		1.77333	2.42336		1.77333	2.3199
1.775	2.45368		1.775	2.42523		1.775	2.32283
1.77667	2.45576		1.77667	2.40957		1.77667	2.32459
1.77833	2.45806		1.77833	2.41269		1.77833	2.32048
1.78	2.44981		1.78	2.41596		1.78	2.3245
1.78167	2.45109		1.78167	2.40224		1.78167	2.31414
1.78333	2.44977		1.78333	2.40713		1.78333	2.32419
1.785	2.45945		1.785	2.42628		1.785	2.32397
1.78667	2.45384		1.78667	2.41675		1.78667	2.32244
1.78833	2.4443		1.78833	2.41292		1.78833	2.3206
1.79	2.44817		1.79	2.4115		1.79	2.31725
1.79167	2.44557		1.79167	2.42393		1.79167	2.3185
1.79333	2.44591		1.79333	2.39689		1.79333	2.31262
1.795	2.45558		1.795	2.41692		1.795	2.33068
1.79667	2.4479		1.79667	2.41489		1.79667	2.32519
1.79833	2.4542		1.79833	2.41241		1.79833	2.32127
1.8	2.44722		1.8	2.41584		1.8	2.32854
1.80167	2.45276		1.80167	2.40358		1.80167	2.32787
1.80333	2.45955		1.80333	2.42393		1.80333	2.32277
1.805	2.46731		1.805	2.423		1.805	2.33034
1.80667	2.43433		1.80667	2.4235		1.80667	2.31347
1.80833	2.45874		1.80833	2.41181		1.80833	2.3224
1.81	2.46448		1.81	2.4225		1.81	2.31956
1.81167	2.45441		1.81167	2.4141		1.81167	2.32649
1.81333	2.45481		1.81333	2.42191		1.81333	2.31722
1.815	2.45599		1.815	2.40736		1.815	2.32136
1.81667	2.44938		1.81667	2.42389		1.81667	2.31435
1.81833	2.45307		1.81833	2.41296		1.81833	2.32448
1.82	2.44504		1.82	2.41717		1.82	2.3224
1.82167	2.46448		1.82167	2.40659		1.82167	2.33171
1.82333	2.45053		1.82333	2.40841		1.82333	2.32918
1.825	2.45834		1.825	2.41522		1.825	2.32828
1.82667	2.44252		1.82667	2.41298		1.82667	2.33015
1.82833	2.45055		1.82833	2.41568		1.82833	2.32305
1.83	2.44316		1.83	2.41757		1.83	2.33558
1.83167	2.44652		1.83167	2.40965		1.83167	2.32369
1.83333	2.45452		1.83333	2.41568		1.83333	2.32215
1.835	2.45367		1.835	2.42688		1.835	2.32761
1.83667	2.45263		1.83667	2.41073		1.83667	2.32281
1.83833	2.45692		1.83833	2.41761		1.83833	2.33256
1.84	2.45397		1.84	2.40829		1.84	2.33478
1.84167	2.46442		1.84167	2.40899		1.84167	2.32153
1.84333	2.44873		1.84333	2.4152		1.84333	2.32576
1.845	2.4556		1.845	2.41816		1.845	2.32357
1.84667	2.44994		1.84667	2.41008		1.84667	2.32262
1.84833	2.4543		1.84833	2.41124		1.84833	2.3264
1.85	2.45804		1.85	2.40579		1.85	2.32012
1.85167	2.45377		1.85167	2.4162		1.85167	2.32436
1.85333	2.441		1.85333	2.42235		1.85333	2.33513
1.855	2.45855		1.855	2.40994		1.855	2.32242
1.85667	2.45977		1.85667	2.40529		1.85667	2.32311
1.85833	2.4485		1.85833	2.4154		1.85833	2.33801
1.86	2.44681		1.86	2.42639		1.86	2.3287
1.86167	2.44976		1.86167	2.40462		1.86167	2.32386
1.86333	2.45301		1.86333	2.41629		1.86333	2.31288
1.865	2.45439		1.865	2.41041		1.865	2.32559
1.86667	2.46156		1.86667	2.4211		1.86667	2.32504
1.86833	2.44604		1.86833	2.41685		1.86833	2.32001
1.87	2.46448		1.87	2.41475		1.87	2.33662
1.87167	2.4485		1.87167	2.42143		1.87167	2.32376
1.87333	2.43834		1.87333	2.43423		1.87333	2.3222
1.875	2.45149		1.875	2.39938		1.875	2.3205
1.87667	2.45509		1.87667	2.41462		1.87667	2.31851
1.87833	2.45538		1.87833	2.4082		1.87833	2.31692
1.88	2.44867		1.88	2.41111		1.88	2.32317
1.88167	2.45024		1.88167	2.40687		1.88167	2.32445
1.88333	2.4507		1.88333	2.41398		1.88333	2.31783
1.885	2.44995		1.885	2.41182		1.885	2.33413
1.88667	2.46176		1.88667	2.41244		1.88667	2.3236
1.88833	2.44697		1.88833	2.40628		1.88833	2.32819
1.89	2.45172		1.89	2.41896		1.89	2.33029
1.89167	2.44899		1.89167	2.41077		1.89167	2.32502
1.89333	2.44204		1.89333	2.41254		1.89333	2.32716
1.895	2.44695		1.895	2.39953		1.895	2.31705
1.89667	2.45605		1.89667	2.41885		1.89667	2.32156
1.89833	2.44151		1.89833	2.41693		1.89833	2.32412
1.9	2.44683		1.9	2.41972		1.9	2.32179
1.90167	2.45149		1.90167	2.41763		1.90167	2.31879
1.90333	2.45228		1.90333	2.41221		1.90333	2.31912
1.905	2.46146		1.905	2.41235		1.905	2.32209
1.90667	2.45762		1.90667	2.40568		1.90667	2.32547
1.90833	2.45086		1.90833	2.40918		1.90833	2.32259
1.91	2.45543		1.91	2.41238		1.91	2.32361
1.91167	2.46517		1.91167	2.41644		1.91167	2.32398
1.91333	2.45155		1.91333	2.41334		1.91333	2.31666
1.915	2.4528		1.915	2.40848		1.915	2.3252
1.91667	2.44989		1.91667	2.40418		1.91667	2.3281
1.91833	2.45925		1.91833	2.40875		1.91833	2.32724
1.92	2.44295		1.92	2.41236		1.92	2.31813
1.92167	2.4694		1.92167	2.40941		1.92167	2.32195
1.92333	2.46319		1.92333	2.42208		1.92333	2.31174
1.925	2.46697		1.925	2.42678		1.925	2.32934
1.92667	2.45191		1.92667	2.40898		1.92667	2.32368
1.92833	2.45586		1.92833	2.40813		1.92833	2.32196
1.93	2.44592		1.93	2.41633		1.93	2.3262
1.93167	2.44353		1.93167	2.42688		1.93167	2.32554
1.93333	2.45138		1.93333	2.40679		1.93333	2.33248
1.935	2.45697		1.935	2.41987		1.935	2.32395
1.93667	2.45785		1.93667	2.39988		1.93667	2.32675
1.93833	2.44406		1.93833	2.41934		1.93833	2.32737
1.94	2.45392		1.94	2.41075		1.94	2.33153
1.94167	2.45792		1.94167	2.40533		1.94167	2.32811
1.94333	2.45693		1.94333	2.40836		1.94333	2.32353
1.945	2.45278		1.945	2.41522		1.945	2.32821
1.94667	2.45731		1.94667	2.42511		1.94667	2.31904
1.94833	2.45313		1.94833	2.41768		1.94833	2.32732
1.95	2.45093		1.95	2.42286		1.95	2.32297
1.95167	2.45462		1.95167	2.41365		1.95167	2.31719
1.95333	2.44033		1.95333	2.4029		1.95333	2.32472
1.955	2.44871		1.955	2.41748		1.955	2.31713
1.95667	2.45405		1.95667	2.42255		1.95667	2.31284
1.95833	2.4481		1.95833	2.39964		1.95833	2.32979
1.96	2.44863		1.96	2.42214		1.96	2.315
1.96167	2.43475		1.96167	2.41686		1.96167	2.3282
1.96333	2.4488		1.96333	2.41682		1.96333	2.33009
1.965	2.44982		1.965	2.41889		1.965	2.31943
1.96667	2.44379		1.96667	2.41969		1.96667	2.32003
1.96833	2.44751		1.96833	2.42469		1.96833	2.32531
1.97	2.44824		1.97	2.41351		1.97	2.32374
1.97167	2.44713		1.97167	2.42216		1.97167	2.31691
1.97333	2.44456		1.97333	2.4091		1.97333	2.3202
1.975	2.45675		1.975	2.41752		1.975	2.32109
1.97667	2.45623		1.97667	2.40838		1.97667	2.31635
1.97833	2.43642		1.97833	2.41453		1.97833	2.32712
1.98	2.45944		1.98	2.41173		1.98	2.32114
1.98167	2.45664		1.98167	2.42281		1.98167	2.32475
1.98333	2.4589		1.98333	2.42608		1.98333	2.3229
1.985	2.45253		1.985	2.42107		1.985	2.32621
1.98667	2.45116		1.98667	2.40508		1.98667	2.32207
1.98833	2.45366		1.98833	2.40895		1.98833	2.3297
1.99	2.45255		1.99	2.42709		1.99	2.3253
1.99167	2.44477		1.99167	2.42184		1.99167	2.31427
1.99333	2.44862		1.99333	2.41985		1.99333	2.3297
1.995	2.44514		1.995	2.4102		1.995	2.31289
1.99667	2.45419		1.99667	2.41987		1.99667	2.32548
1.99833	2.44717		1.99833	2.42177		1.99833	2.32901
2	2.44937		2	2.41526		2	2.32385
2.00167	2.44819		2.00167	2.41408		2.00167	2.32414
2.00333	2.45749		2.00333	2.41069		2.00333	2.3231
2.005	2.44682		2.005	2.41238		2.005	2.329
2.00667	2.43568		2.00667	2.41207		2.00667	2.32804
2.00833	2.45488		2.00833	2.42531		2.00833	2.32218
2.01	2.45156		2.01	2.4141		2.01	2.32097
2.01167	2.43836		2.01167	2.40953		2.01167	2.32739
2.01333	2.44688		2.01333	2.40886		2.01333	2.32395
2.015	2.44939		2.015	2.41528		2.015	2.32147
2.01667	2.45318		2.01667	2.40755		2.01667	2.32021
2.01833	2.44696		2.01833	2.41093		2.01833	2.33122
2.02	2.44729		2.02	2.41147		2.02	2.32112
2.02167	2.45456		2.02167	2.40844		2.02167	2.33029
2.02333	2.45256		2.02333	2.4104		2.02333	2.31999
2.025	2.44687		2.025	2.4205		2.025	2.33631
2.02667	2.45251		2.02667	2.42009		2.02667	2.32611
2.02833	2.44098		2.02833	2.40397		2.02833	2.32362
2.03	2.46698		2.03	2.41531		2.03	2.31903
2.03167	2.45314		2.03167	2.4171		2.03167	2.32261
2.03333	2.45702		2.03333	2.41624		2.03333	2.3258
2.035	2.44046		2.035	2.4062		2.035	2.32799
2.03667	2.45815		2.03667	2.41602		2.03667	2.3219
2.03833	2.45511		2.03833	2.42581		2.03833	2.32943
2.04	2.44919		2.04	2.42172		2.04	2.33289
2.04167	2.45461		2.04167	2.4183		2.04167	2.3315
2.04333	2.44332		2.04333	2.41583		2.04333	2.31842
2.045	2.4415		2.045	2.41158		2.045	2.31759
2.04667	2.44646		2.04667	2.40429		2.04667	2.32517
2.04833	2.45367		2.04833	2.41038		2.04833	2.31753
2.05	2.46655		2.05	2.40842		2.05	2.32265
2.05167	2.45632		2.05167	2.41644		2.05167	2.32276
2.05333	2.44347		2.05333	2.40928		2.05333	2.33636
2.055	2.4484		2.055	2.41875		2.055	2.31895
2.05667	2.44968		2.05667	2.41391		2.05667	2.33446
2.05833	2.43929		2.05833	2.41811		2.05833	2.32893
2.06	2.45006		2.06	2.40349		2.06	2.32019
2.06167	2.45839		2.06167	2.41091		2.06167	2.32148
2.06333	2.45727		2.06333	2.40269		2.06333	2.32377
2.065	2.45512		2.065	2.4114		2.065	2.31925
2.06667	2.44068		2.06667	2.41339		2.06667	2.32398
2.06833	2.44724		2.06833	2.41412		2.06833	2.31899
2.07	2.45669		2.07	2.40537		2.07	2.32847
2.07167	2.4521		2.07167	2.41847		2.07167	2.33009
2.07333	2.45041		2.07333	2.41638		2.07333	2.31908
2.075	2.44626		2.075	2.41248		2.075	2.32551
2.07667	2.44444		2.07667	2.4164		2.07667	2.31768
2.07833	2.43695		2.07833	2.4186		2.07833	2.3257
2.08	2.44069		2.08	2.4125		2.08	2.32781
2.08167	2.45517		2.08167	2.41431		2.08167	2.31551
2.08333	2.45102		2.08333	2.42651		2.08333	2.32128
2.085	2.44145		2.085	2.41488		2.085	2.32256
2.08667	2.44258		2.08667	2.41391		2.08667	2.32155
2.08833	2.4434		2.08833	2.41853		2.08833	2.31981
2.09	2.44818		2.09	2.41289		2.09	2.32501
2.09167	2.4562		2.09167	2.42434		2.09167	2.33266
2.09333	2.44981		2.09333	2.42188		2.09333	2.31969
2.095	2.452		2.095	2.41919		2.095	2.32352
2.09667	2.46126		2.09667	2.40844		2.09667	2.31697
2.09833	2.46382		2.09833	2.42936		2.09833	2.33023
2.1	2.4438		2.1	2.41092		2.1	2.32555
2.10167	2.44985		2.10167	2.41879		2.10167	2.31701
2.10333	2.44858		2.10333	2.41329		2.10333	2.32218
2.105	2.45709		2.105	2.40932		2.105	2.3275
2.10667	2.45081		2.10667	2.41352		2.10667	2.32681
2.10833	2.46765		2.10833	2.41635		2.10833	2.32606
2.11	2.44786		2.11	2.39987		2.11	2.32072
2.11167	2.44664		2.11167	2.42545		2.11167	2.31645
2.11333	2.44084		2.11333	2.4305		2.11333	2.32844
2.115	2.45454		2.115	2.42005		2.115	2.32517
2.11667	2.45362		2.11667	2.4051		2.11667	2.31764
2.11833	2.44557		2.11833	2.40795		2.11833	2.32255
2.12	2.45859		2.12	2.41381		2.12	2.3255
2.12167	2.45238		2.12167	2.41616		2.12167	2.3244
2.12333	2.45192		2.12333	2.42397		2.12333	2.31945
2.125	2.44457		2.125	2.41724		2.125	2.32596
2.12667	2.45583		2.12667	2.40929		2.12667	2.31796
2.12833	2.42894		2.12833	2.41146		2.12833	2.31893
2.13	2.45541		2.13	2.4176		2.13	2.32094
2.13167	2.44573		2.13167	2.41914		2.13167	2.32513
2.13333	2.45374		2.13333	2.42286		2.13333	2.3256
2.135	2.44683		2.135	2.40763		2.135	2.32048
2.13667	2.45246		2.13667	2.42188		2.13667	2.31698
2.13833	2.44065		2.13833	2.41472		2.13833	2.3292
2.14	2.45459		2.14	2.41967		2.14	2.32746
2.14167	2.44797		2.14167	2.41071		2.14167	2.31934
2.14333	2.45416		2.14333	2.41244		2.14333	2.32611
2.145	2.44131		2.145	2.41375		2.145	2.33245
2.14667	2.45306		2.14667	2.41301		2.14667	2.32799
2.14833	2.45192		2.14833	2.4137		2.14833	2.32794
2.15	2.4564		2.15	2.40856		2.15	2.32521
2.15167	2.44774		2.15167	2.41047		2.15167	2.31836
2.15333	2.43628		2.15333	2.41409		2.15333	2.32641
2.155	2.44856		2.155	2.39812		2.155	2.3293
2.15667	2.46302		2.15667	2.41316		2.15667	2.31709
2.15833	2.44944		2.15833	2.40957		2.15833	2.33333
2.16	2.45071		2.16	2.41377		2.16	2.33285
2.16167	2.4486		2.16167	2.41878		2.16167	2.32711
2.16333	2.45436		2.16333	2.41567		2.16333	2.32121
2.165	2.45748		2.165	2.42608		2.165	2.32264
2.16667	2.45604		2.16667	2.41389		2.16667	2.32337
2.16833	2.44793		2.16833	2.40447		2.16833	2.32411
2.17	2.44384		2.17	2.41131		2.17	2.32622
2.17167	2.4598		2.17167	2.4061		2.17167	2.32576
2.17333	2.45467		2.17333	2.40982		2.17333	2.31777
2.175	2.45735		2.175	2.40351		2.175	2.31726
2.17667	2.44741		2.17667	2.41676		2.17667	2.31841
2.17833	2.44485		2.17833	2.41186		2.17833	2.33307
2.18	2.44228		2.18	2.40749		2.18	2.32807
2.18167	2.43934		2.18167	2.40718		2.18167	2.32548
2.18333	2.44857		2.18333	2.41189		2.18333	2.32522
2.185	2.44639		2.185	2.4173		2.185	2.32275
2.18667	2.44168		2.18667	2.41785		2.18667	2.3223
2.18833	2.45935		2.18833	2.40459		2.18833	2.33246
2.19	2.46569		2.19	2.41088		2.19	2.32262
2.19167	2.44565		2.19167	2.41246		2.19167	2.33299
2.19333	2.45558		2.19333	2.41761		2.19333	2.32213
2.195	2.44217		2.195	2.409		2.195	2.33033
2.19667	2.4568		2.19667	2.41083		2.19667	2.31488
2.19833	2.44679		2.19833	2.41063		2.19833	2.33099
2.2	2.44978		2.2	2.41451		2.2	2.32148
2.20167	2.44981		2.20167	2.41428		2.20167	2.32209
2.20333	2.44548		2.20333	2.41508		2.20333	2.31601
2.205	2.45016		2.205	2.41484		2.205	2.32447
2.20667	2.45633		2.20667	2.41056		2.20667	2.32726
2.20833	2.44641		2.20833	2.41377		2.20833	2.32655
2.21	2.4509		2.21	2.41642		2.21	2.3191
2.21167	2.45333		2.21167	2.42348		2.21167	2.32716
2.21333	2.45299		2.21333	2.42012		2.21333	2.32132
2.215	2.44269		2.215	2.41361		2.215	2.32049
2.21667	2.44624		2.21667	2.40415		2.21667	2.3143
2.21833	2.44493		2.21833	2.41759		2.21833	2.31943
2.22	2.45031		2.22	2.41748		2.22	2.32227
2.22167	2.45302		2.22167	2.41443		2.22167	2.32719
2.22333	2.46519		2.22333	2.41013		2.22333	2.31433
2.225	2.4493		2.225	2.41215		2.225	2.33905
2.22667	2.44756		2.22667	2.42306		2.22667	2.31629
2.22833	2.45523		2.22833	2.41513		2.22833	2.32528
2.23	2.43982		2.23	2.41254		2.23	2.32767
2.23167	2.45413		2.23167	2.42283		2.23167	2.31596
2.23333	2.44203		2.23333	2.42084		2.23333	2.32926
2.235	2.43394		2.235	2.41738		2.235	2.32201
2.23667	2.45812		2.23667	2.40979		2.23667	2.3211
2.23833	2.45405		2.23833	2.41604		2.23833	2.3285
2.24	2.44207		2.24	2.41051		2.24	2.32697
2.24167	2.44529		2.24167	2.39879		2.24167	2.31927
2.24333	2.46146		2.24333	2.41242		2.24333	2.31984
2.245	2.4507		2.245	2.40719		2.245	2.32778
2.24667	2.45736		2.24667	2.39983		2.24667	2.31972
2.24833	2.45205		2.24833	2.41404		2.24833	2.32891
2.25	2.44738		2.25	2.39877		2.25	2.31264
2.25167	2.44291		2.25167	2.42215		2.25167	2.32119
2.25333	2.43793		2.25333	2.4144		2.25333	2.32384
2.255	2.43886		2.255	2.41439		2.255	2.32328
2.25667	2.45497		2.25667	2.40275		2.25667	2.31903
2.25833	2.45219		2.25833	2.41497		2.25833	2.32852
2.26	2.4465		2.26	2.41856		2.26	2.31973
2.26167	2.4507		2.26167	2.41718		2.26167	2.31707
2.26333	2.4616		2.26333	2.40972		2.26333	2.32447
2.265	2.44311		2.265	2.4109		2.265	2.32199
2.26667	2.4565		2.26667	2.41695		2.26667	2.31971
2.26833	2.44623		2.26833	2.41014		2.26833	2.31767
2.27	2.4387		2.27	2.40555		2.27	2.32431
2.27167	2.45346		2.27167	2.4084		2.27167	2.33175
2.27333	2.43913		2.27333	2.41376		2.27333	2.32403
2.275	2.44797		2.275	2.42711		2.275	2.32778
2.27667	2.45152		2.27667	2.41353		2.27667	2.32261
2.27833	2.45488		2.27833	2.4144		2.27833	2.31776
2.28	2.45386		2.28	2.42153		2.28	2.31746
2.28167	2.45056		2.28167	2.40411		2.28167	2.32647
2.28333	2.44178		2.28333	2.41022		2.28333	2.32003
2.285	2.45803		2.285	2.40989		2.285	2.32592
2.28667	2.46304		2.28667	2.41796		2.28667	2.33039
2.28833	2.44271		2.28833	2.40553		2.28833	2.32609
2.29	2.45		2.29	2.3979		2.29	2.31734
2.29167	2.44141		2.29167	2.407		2.29167	2.32674
2.29333	2.43899		2.29333	2.41315		2.29333	2.31984
2.295	2.44309		2.295	2.42127		2.295	2.31912
2.29667	2.45416		2.29667	2.40843		2.29667	2.32373
2.29833	2.4512		2.29833	2.4151		2.29833	2.33781
2.3	2.44445		2.3	2.41384		2.3	2.33156
2.30167	2.44973		2.30167	2.42016		2.30167	2.32624
2.30333	2.46453		2.30333	2.41274		2.30333	2.32617
2.305	2.44855		2.305	2.41937		2.305	2.32187
2.30667	2.4412		2.30667	2.40866		2.30667	2.31501
2.30833	2.44478		2.30833	2.40911		2.30833	2.32457
2.31	2.4485		2.31	2.40851		2.31	2.32044
2.31167	2.44979		2.31167	2.40698		2.31167	2.32521
2.31333	2.44113		2.31333	2.41569		2.31333	2.32428
2.315	2.45052		2.315	2.41523		2.315	2.31344
2.31667	2.44442		2.31667	2.42067		2.31667	2.31277
2.31833	2.44098		2.31833	2.41675		2.31833	2.32471
2.32	2.43515		2.32	2.40257		2.32	2.32732
2.32167	2.4425		2.32167	2.41002		2.32167	2.31849
2.32333	2.4527		2.32333	2.41672		2.32333	2.33091
2.325	2.44517		2.325	2.41061		2.325	2.31945
2.32667	2.44019		2.32667	2.41359		2.32667	2.32648
2.32833	2.45727		2.32833	2.413		2.32833	2.32131
2.33	2.45255		2.33	2.4145		2.33	2.32402
2.33167	2.4489		2.33167	2.413		2.33167	2.33206
2.33333	2.44778		2.33333	2.41091		2.33333	2.3366
2.335	2.43388		2.335	2.41338		2.335	2.32403
2.33667	2.45049		2.33667	2.41766		2.33667	2.3173
2.33833	2.45296		2.33833	2.40566		2.33833	2.32096
2.34	2.44794		2.34	2.41392		2.34	2.32826
2.34167	2.44415		2.34167	2.42617		2.34167	2.32443
2.34333	2.45056		2.34333	2.41503		2.34333	2.3149
2.345	2.45371		2.345	2.41452		2.345	2.33734
2.34667	2.44125		2.34667	2.42233		2.34667	2.33002
2.34833	2.44025		2.34833	2.41583		2.34833	2.3219
2.35	2.45304		2.35	2.42718		2.35	2.31304
2.35167	2.43717		2.35167	2.41636		2.35167	2.31679
2.35333	2.44162		2.35333	2.4068		2.35333	2.33729
2.355	2.45223		2.355	2.41155		2.355	2.31292
2.35667	2.45041		2.35667	2.40521		2.35667	2.32212
2.35833	2.4409		2.35833	2.4165		2.35833	2.33036
2.36	2.44988		2.36	2.41374		2.36	2.31976
2.36167	2.44409		2.36167	2.40117		2.36167	2.32281
2.36333	2.44925		2.36333	2.41009		2.36333	2.32475
2.365	2.43775		2.365	2.41989		2.365	2.31894
2.36667	2.44973		2.36667	2.41991		2.36667	2.32728
2.36833	2.4544		2.36833	2.41386		2.36833	2.32882
2.37	2.44901		2.37	2.4088		2.37	2.32398
2.37167	2.44708		2.37167	2.40833		2.37167	2.33158
2.37333	2.44632		2.37333	2.41804		2.37333	2.32813
2.375	2.45276		2.375	2.40533		2.375	2.31413
2.37667	2.45292		2.37667	2.40871		2.37667	2.31562
2.37833	2.4507		2.37833	2.40847		2.37833	2.32824
2.38	2.45073		2.38	2.4085		2.38	2.34018
2.38167	2.46014		2.38167	2.41251		2.38167	2.32163
2.38333	2.44383		2.38333	2.42176		2.38333	2.32237
2.385	2.44561		2.385	2.41449		2.385	2.3225
2.38667	2.44573		2.38667	2.40867		2.38667	2.31666
2.38833	2.44433		2.38833	2.40586		2.38833	2.3225
2.39	2.45699		2.39	2.409		2.39	2.32401
2.39167	2.44712		2.39167	2.41003		2.39167	2.32544
2.39333	2.44268		2.39333	2.41062		2.39333	2.32662
2.395	2.45092		2.395	2.40814		2.395	2.32437
2.39667	2.45289		2.39667	2.41522		2.39667	2.31783
2.39833	2.45113		2.39833	2.42138		2.39833	2.3285
2.4	2.44275		2.4	2.41177		2.4	2.32645
2.40167	2.44574		2.40167	2.41255		2.40167	2.32702
2.40333	2.46235		2.40333	2.41006		2.40333	2.3224
2.405	2.45475		2.405	2.42094		2.405	2.32046
2.40667	2.45193		2.40667	2.41515		2.40667	2.31216
2.40833	2.45487		2.40833	2.40425		2.40833	2.32482
2.41	2.44499		2.41	2.41034		2.41	2.31412
2.41167	2.45436		2.41167	2.41396		2.41167	2.3238
2.41333	2.45115		2.41333	2.41566		2.41333	2.32447
2.415	2.44632		2.415	2.40636		2.415	2.32306
2.41667	2.44582		2.41667	2.40567		2.41667	2.32274
2.41833	2.43792		2.41833	2.41868		2.41833	2.31932
2.42	2.44385		2.42	2.41376		2.42	2.32695
2.42167	2.44635		2.42167	2.40717		2.42167	2.32666
2.42333	2.46483		2.42333	2.41499		2.42333	2.32389
2.425	2.44059		2.425	2.40915		2.425	2.32298
2.42667	2.4502		2.42667	2.41961		2.42667	2.32329
2.42833	2.44957		2.42833	2.41804		2.42833	2.32654
2.43	2.45824		2.43	2.41181		2.43	2.32249
2.43167	2.44995		2.43167	2.42525		2.43167	2.32679
2.43333	2.4473		2.43333	2.40437		2.43333	2.31729
2.435	2.45134		2.435	2.41199		2.435	2.32921
2.43667	2.44469		2.43667	2.40259		2.43667	2.32608
2.43833	2.44825		2.43833	2.41401		2.43833	2.32095
2.44	2.45154		2.44	2.40799		2.44	2.32941
2.44167	2.44911		2.44167	2.41295		2.44167	2.32048
2.44333	2.44801		2.44333	2.421		2.44333	2.3258
2.445	2.44244		2.445	2.41236		2.445	2.32927
2.44667	2.4457		2.44667	2.41079		2.44667	2.31582
2.44833	2.45372		2.44833	2.41795		2.44833	2.32565
2.45	2.45474		2.45	2.40691		2.45	2.31848
2.45167	2.44148		2.45167	2.40804		2.45167	2.31739
2.45333	2.44944		2.45333	2.40904		2.45333	2.32097
2.455	2.4539		2.455	2.41167		2.455	2.32267
2.45667	2.44706		2.45667	2.40939		2.45667	2.30994
2.45833	2.46131		2.45833	2.41409		2.45833	2.32332
2.46	2.45303		2.46	2.41275		2.46	2.33155
2.46167	2.43942		2.46167	2.40781		2.46167	2.3187
2.46333	2.44111		2.46333	2.41981		2.46333	2.31766
2.465	2.45261		2.465	2.42358		2.465	2.31951
2.46667	2.44248		2.46667	2.41141		2.46667	2.32145
2.46833	2.44566		2.46833	2.41452		2.46833	2.32288
2.47	2.45115		2.47	2.41208		2.47	2.32091
2.47167	2.45928		2.47167	2.40847		2.47167	2.32627
2.47333	2.43344		2.47333	2.41781		2.47333	2.32519
2.475	2.44624		2.475	2.39952		2.475	2.32112
2.47667	2.44959		2.47667	2.41309		2.47667	2.3257
2.47833	2.43708		2.47833	2.41336		2.47833	2.32181
2.48	2.44465		2.48	2.41319		2.48	2.32181
2.48167	2.44928		2.48167	2.4107		2.48167	2.31801
2.48333	2.45205		2.48333	2.39938		2.48333	2.31696
2.485	2.44601		2.485	2.41841		2.485	2.32082
2.48667	2.44086		2.48667	2.42041		2.48667	2.33032
2.48833	2.44864		2.48833	2.39769		2.48833	2.31724
2.49	2.45321		2.49	2.40492		2.49	2.3124
2.49167	2.44361		2.49167	2.41403		2.49167	2.33211
2.49333	2.44439		2.49333	2.41792		2.49333	2.322
2.495	2.44448		2.495	2.40687		2.495	2.32264
2.49667	2.45106		2.49667	2.40977		2.49667	2.32231
2.49833	2.43788		2.49833	2.41377		2.49833	2.33278
2.5	2.44726		2.5	2.41895		2.5	2.32509
2.50167	2.44789		2.50167	2.41872		2.50167	2.32693
2.50333	2.44756		2.50333	2.42411		2.50333	2.31461
2.505	2.44328		2.505	2.41594		2.505	2.33019
2.50667	2.45539		2.50667	2.40591		2.50667	2.32703
2.50833	2.44271		2.50833	2.40318		2.50833	2.32903
2.51	2.4488		2.51	2.40891		2.51	2.32318
2.51167	2.44184		2.51167	2.4136		2.51167	2.32453
2.51333	2.44522		2.51333	2.41758		2.51333	2.3206
2.515	2.44225		2.515	2.40804		2.515	2.31896
2.51667	2.45009		2.51667	2.40812		2.51667	2.3287
2.51833	2.44791		2.51833	2.40106		2.51833	2.32174
2.52	2.43552		2.52	2.41174		2.52	2.32709
2.52167	2.45256		2.52167	2.4044		2.52167	2.32347
2.52333	2.44812		2.52333	2.40897		2.52333	2.32435
2.525	2.4504		2.525	2.41403		2.525	2.33318
2.52667	2.43449		2.52667	2.40589		2.52667	2.31975
2.52833	2.44514		2.52833	2.41013		2.52833	2.31891
2.53	2.44557		2.53	2.41409		2.53	2.32611
2.53167	2.44463		2.53167	2.40352		2.53167	2.32906
2.53333	2.44893		2.53333	2.41342		2.53333	2.32817
2.535	2.44388		2.535	2.41207		2.535	2.31737
2.53667	2.44885		2.53667	2.41441		2.53667	2.3229
2.53833	2.45407		2.53833	2.41458		2.53833	2.32162
2.54	2.45449		2.54	2.41749		2.54	2.3325
2.54167	2.44525		2.54167	2.41016		2.54167	2.32499
2.54333	2.44495		2.54333	2.40752		2.54333	2.33178
2.545	2.43831		2.545	2.41641		2.545	2.3205
2.54667	2.44682		2.54667	2.42263		2.54667	2.31735
2.54833	2.44378		2.54833	2.40272		2.54833	2.32049
2.55	2.45029		2.55	2.4092		2.55	2.31021
2.55167	2.44531		2.55167	2.42364		2.55167	2.32582
2.55333	2.4511		2.55333	2.40698		2.55333	2.31646
2.555	2.44936		2.555	2.40466		2.555	2.31849
2.55667	2.45577		2.55667	2.41242		2.55667	2.32199
2.55833	2.45739		2.55833	2.42459		2.55833	2.31836
2.56	2.45953		2.56	2.40439		2.56	2.3312
2.56167	2.44334		2.56167	2.40258		2.56167	2.32144
2.56333	2.44153		2.56333	2.41102		2.56333	2.32554
2.565	2.4545		2.565	2.41555		2.565	2.32446
2.56667	2.44676		2.56667	2.42198		2.56667	2.32355
2.56833	2.45651		2.56833	2.41131		2.56833	2.32028
2.57	2.44754		2.57	2.40212		2.57	2.32801
2.57167	2.43857		2.57167	2.41106		2.57167	2.32939
2.57333	2.44683		2.57333	2.41413		2.57333	2.32475
2.575	2.45597		2.575	2.41056		2.575	2.32416
2.57667	2.45227		2.57667	2.41339		2.57667	2.32288
2.57833	2.44689		2.57833	2.41864		2.57833	2.32292
2.58	2.44938		2.58	2.41634		2.58	2.31762
2.58167	2.45458		2.58167	2.41216		2.58167	2.32322
2.58333	2.44064		2.58333	2.40604		2.58333	2.31457
2.585	2.44298		2.585	2.41141		2.585	2.32865
2.58667	2.44385		2.58667	2.41907		2.58667	2.31891
2.58833	2.43705		2.58833	2.40972		2.58833	2.31881
2.59	2.44906		2.59	2.40955		2.59	2.31324
2.59167	2.45695		2.59167	2.42451		2.59167	2.32421
2.59333	2.43379		2.59333	2.42023		2.59333	2.32252
2.595	2.44522		2.595	2.40896		2.595	2.33123
2.59667	2.43571		2.59667	2.41635		2.59667	2.32786
2.59833	2.44108		2.59833	2.42491		2.59833	2.32443
2.6	2.44542		2.6	2.42381		2.6	2.32779
2.60167	2.44352		2.60167	2.41299		2.60167	2.32617
2.60333	2.44369		2.60333	2.42574		2.60333	2.32181
2.605	2.45099		2.605	2.41521		2.605	2.32876
2.60667	2.44377		2.60667	2.41425		2.60667	2.32207
2.60833	2.44838		2.60833	2.40616		2.60833	2.32131
2.61	2.4511		2.61	2.40427		2.61	2.32235
2.61167	2.45739		2.61167	2.40831		2.61167	2.32282
2.61333	2.44448		2.61333	2.40785		2.61333	2.32555
2.615	2.45558		2.615	2.4189		2.615	2.31872
2.61667	2.451		2.61667	2.40649		2.61667	2.32098
2.61833	2.44913		2.61833	2.41975		2.61833	2.32136
2.62	2.44813		2.62	2.40617		2.62	2.32614
2.62167	2.4476		2.62167	2.42593		2.62167	2.31468
2.62333	2.43833		2.62333	2.40855		2.62333	2.33435
2.625	2.44342		2.625	2.41806		2.625	2.32151
2.62667	2.44225		2.62667	2.41947		2.62667	2.32951
2.62833	2.45547		2.62833	2.41844		2.62833	2.32223
2.63	2.45098		2.63	2.42261		2.63	2.31882
2.63167	2.45335		2.63167	2.41589		2.63167	2.32407
2.63333	2.45153		2.63333	2.40979		2.63333	2.32781
2.635	2.45733		2.635	2.40461		2.635	2.31983
2.63667	2.45132		2.63667	2.40939		2.63667	2.31797
2.63833	2.45321		2.63833	2.41976		2.63833	2.32283
2.64	2.45055		2.64	2.41134		2.64	2.32014
2.64167	2.45521		2.64167	2.40911		2.64167	2.32201
2.64333	2.46066		2.64333	2.40643		2.64333	2.31959
2.645	2.44298		2.645	2.4142		2.645	2.32106
2.64667	2.44728		2.64667	2.41404		2.64667	2.33429
2.64833	2.44651		2.64833	2.4146		2.64833	2.31514
2.65	2.45691		2.65	2.40018		2.65	2.3311
2.65167	2.44496		2.65167	2.40671		2.65167	2.31791
2.65333	2.43955		2.65333	2.41508		2.65333	2.32743
2.655	2.45148		2.655	2.41465		2.655	2.32826
2.65667	2.43958		2.65667	2.40745		2.65667	2.32723
2.65833	2.46324		2.65833	2.41115		2.65833	2.32718
2.66	2.45217		2.66	2.40715		2.66	2.3275
2.66167	2.45159		2.66167	2.41629		2.66167	2.31414
2.66333	2.4592		2.66333	2.40751		2.66333	2.32597
2.665	2.45271		2.665	2.41671		2.665	2.3327
2.66667	2.44535		2.66667	2.41198		2.66667	2.33385
2.66833	2.4484		2.66833	2.39965		2.66833	2.31793
2.67	2.4527		2.67	2.41368		2.67	2.32718
2.67167	2.4545		2.67167	2.40777		2.67167	2.32288
2.67333	2.45066		2.67333	2.41708		2.67333	2.31077
2.675	2.44471		2.675	2.41177		2.675	2.32236
2.67667	2.44838		2.67667	2.40759		2.67667	2.32042
2.67833	2.44943		2.67833	2.4112		2.67833	2.31877
2.68	2.44846		2.68	2.41958		2.68	2.32691
2.68167	2.44519		2.68167	2.40609		2.68167	2.31714
2.68333	2.43985		2.68333	2.41687		2.68333	2.33035
2.685	2.45732		2.685	2.41496		2.685	2.33086
2.68667	2.429		2.68667	2.4086		2.68667	2.32821
2.68833	2.44721		2.68833	2.4099		2.68833	2.3266
2.69	2.44852		2.69	2.40751		2.69	2.32186
2.69167	2.43332		2.69167	2.42067		2.69167	2.3197
2.69333	2.44233		2.69333	2.40755		2.69333	2.32355
2.695	2.4494		2.695	2.41		2.695	2.32587
2.69667	2.4577		2.69667	2.41721		2.69667	2.32119
2.69833	2.44746		2.69833	2.41682		2.69833	2.32929
2.7	2.44419		2.7	2.40131		2.7	2.32398
2.70167	2.43796		2.70167	2.41029		2.70167	2.32258
2.70333	2.44355		2.70333	2.41709		2.70333	2.31806
2.705	2.45135		2.705	2.40469		2.705	2.32308
2.70667	2.4499		2.70667	2.41679		2.70667	2.33059
2.70833	2.43998		2.70833	2.40241		2.70833	2.3231
2.71	2.46365		2.71	2.41699		2.71	2.31794
2.71167	2.4506		2.71167	2.41139		2.71167	2.32728
2.71333	2.43703		2.71333	2.40341		2.71333	2.32835
2.715	2.45604		2.715	2.39726		2.715	2.31765
2.71667	2.45089		2.71667	2.4117		2.71667	2.31842
2.71833	2.45788		2.71833	2.409		2.71833	2.3243
2.72	2.44102		2.72	2.41006		2.72	2.32393
2.72167	2.45635		2.72167	2.40681		2.72167	2.31934
2.72333	2.43951		2.72333	2.39748		2.72333	2.3339
2.725	2.4428		2.725	2.41846		2.725	2.3266
2.72667	2.45238		2.72667	2.40441		2.72667	2.32241
2.72833	2.43948		2.72833	2.4156		2.72833	2.31992
2.73	2.45776		2.73	2.41729		2.73	2.31545
2.73167	2.45251		2.73167	2.41793		2.73167	2.31695
2.73333	2.44353		2.73333	2.4124		2.73333	2.32777
2.735	2.45345		2.735	2.41389		2.735	2.32969
2.73667	2.44937		2.73667	2.41023		2.73667	2.31627
2.73833	2.4541		2.73833	2.41543		2.73833	2.32645
2.74	2.44139		2.74	2.41451		2.74	2.31998
2.74167	2.44333		2.74167	2.41004		2.74167	2.32558
2.74333	2.45248		2.74333	2.40424		2.74333	2.32345
2.745	2.4351		2.745	2.41574		2.745	2.32707
2.74667	2.4415		2.74667	2.4099		2.74667	2.32791
2.74833	2.44604		2.74833	2.41129		2.74833	2.32211
2.75	2.44259		2.75	2.4056		2.75	2.32856
2.75167	2.44093		2.75167	2.40171		2.75167	2.32547
2.75333	2.43598		2.75333	2.41473		2.75333	2.32836
2.755	2.44095		2.755	2.40788		2.755	2.31711
2.75667	2.4541		2.75667	2.41398		2.75667	2.31501
2.75833	2.4375		2.75833	2.40747		2.75833	2.32447
2.76	2.44417		2.76	2.42146		2.76	2.3264
2.76167	2.44794		2.76167	2.41146		2.76167	2.32235
2.76333	2.44685		2.76333	2.40768		2.76333	2.31645
2.765	2.44468		2.765	2.40371		2.765	2.32545
2.76667	2.43935		2.76667	2.41131		2.76667	2.31798
2.76833	2.44333		2.76833	2.41221		2.76833	2.32485
2.77	2.42657		2.77	2.41159		2.77	2.3148
2.77167	2.43633		2.77167	2.4152		2.77167	2.33012
2.77333	2.43463		2.77333	2.41021		2.77333	2.33541
2.775	2.44317		2.775	2.4026		2.775	2.3168
2.77667	2.46024		2.77667	2.42212		2.77667	2.32645
2.77833	2.45393		2.77833	2.40791		2.77833	2.31832
2.78	2.44295		2.78	2.40774		2.78	2.32456
2.78167	2.44841		2.78167	2.41116		2.78167	2.32344
2.78333	2.44961		2.78333	2.40329		2.78333	2.31952
2.785	2.43748		2.785	2.40853		2.785	2.32766
2.78667	2.4363		2.78667	2.39804		2.78667	2.32355
2.78833	2.44353		2.78833	2.41955		2.78833	2.32084
2.79	2.45146		2.79	2.41458		2.79	2.31723
2.79167	2.44867		2.79167	2.39914		2.79167	2.31967
2.79333	2.45536		2.79333	2.42011		2.79333	2.32638
2.795	2.44438		2.795	2.40044		2.795	2.31468
2.79667	2.43645		2.79667	2.4097		2.79667	2.32213
2.79833	2.43474		2.79833	2.42745		2.79833	2.32508
2.8	2.4454		2.8	2.40918		2.8	2.32067
2.80167	2.43246		2.80167	2.41138		2.80167	2.31929
2.80333	2.44216		2.80333	2.40047		2.80333	2.31501
2.805	2.44101		2.805	2.41356		2.805	2.31751
2.80667	2.44566		2.80667	2.42021		2.80667	2.3256
2.80833	2.45079		2.80833	2.40769		2.80833	2.32427
2.81	2.43985		2.81	2.39819		2.81	2.31173
2.81167	2.44429		2.81167	2.41779		2.81167	2.33342
2.81333	2.43901		2.81333	2.40645		2.81333	2.3202
2.815	2.43973		2.815	2.41402		2.815	2.3276
2.81667	2.44976		2.81667	2.41961		2.81667	2.32057
2.81833	2.44782		2.81833	2.40866		2.81833	2.31755
2.82	2.44198		2.82	2.4065		2.82	2.31932
2.82167	2.44701		2.82167	2.4168		2.82167	2.3246
2.82333	2.44643		2.82333	2.41356		2.82333	2.32247
2.825	2.44914		2.825	2.40593		2.825	2.324
2.82667	2.43563		2.82667	2.40861		2.82667	2.32343
2.82833	2.44978		2.82833	2.41994		2.82833	2.31596
2.83	2.44606		2.83	2.41027		2.83	2.31726
2.83167	2.43739		2.83167	2.41154		2.83167	2.32551
2.83333	2.42907		2.83333	2.41099		2.83333	2.32539
2.835	2.43798		2.835	2.40905		2.835	2.31708
2.83667	2.45217		2.83667	2.41241		2.83667	2.31292
2.83833	2.44409		2.83833	2.40168		2.83833	2.32339
2.84	2.44571		2.84	2.40446		2.84	2.32608
2.84167	2.43949		2.84167	2.39753		2.84167	2.31913
2.84333	2.44721		2.84333	2.42262		2.84333	2.31956
2.845	2.44897		2.845	2.40479		2.845	2.32194
2.84667	2.44735		2.84667	2.40494		2.84667	2.32947
2.84833	2.44618		2.84833	2.41461		2.84833	2.32166
2.85	2.44814		2.85	2.40684		2.85	2.321
2.85167	2.45761		2.85167	2.40718		2.85167	2.33126
2.85333	2.44174		2.85333	2.39601		2.85333	2.32195
2.855	2.43691		2.855	2.41424		2.855	2.33084
2.85667	2.44836		2.85667	2.40694		2.85667	2.32896
2.85833	2.4584		2.85833	2.41197		2.85833	2.32082
2.86	2.45117		2.86	2.40526		2.86	2.31479
2.86167	2.4529		2.86167	2.41244		2.86167	2.32186
2.86333	2.45522		2.86333	2.4067		2.86333	2.31918
2.865	2.4567		2.865	2.40911		2.865	2.32999
2.86667	2.44299		2.86667	2.3983		2.86667	2.32773
2.86833	2.43848		2.86833	2.40291		2.86833	2.32635
2.87	2.45195		2.87	2.39838		2.87	2.31502
2.87167	2.43915		2.87167	2.40877		2.87167	2.32009
2.87333	2.4409		2.87333	2.40509		2.87333	2.32332
2.875	2.45958		2.875	2.40475		2.875	2.33269
2.87667	2.45386		2.87667	2.41241		2.87667	2.31522
2.87833	2.44414		2.87833	2.41867		2.87833	2.3302
2.88	2.44835		2.88	2.42019		2.88	2.32504
2.88167	2.45615		2.88167	2.40907		2.88167	2.31878
2.88333	2.45492		2.88333	2.41692		2.88333	2.32297
2.885	2.44125		2.885	2.41355		2.885	2.31862
2.88667	2.44864		2.88667	2.40342		2.88667	2.33035
2.88833	2.44098		2.88833	2.41606		2.88833	2.32774
2.89	2.44933		2.89	2.4184		2.89	2.3119
2.89167	2.44015		2.89167	2.41021		2.89167	2.32418
2.89333	2.44377		2.89333	2.4191		2.89333	2.32878
2.895	2.44321		2.895	2.40611		2.895	2.32174
2.89667	2.4346		2.89667	2.41604		2.89667	2.31984
2.89833	2.4501		2.89833	2.41091		2.89833	2.324
2.9	2.4485		2.9	2.40419		2.9	2.32721
2.90167	2.45601		2.90167	2.41162		2.90167	2.31917
2.90333	2.44424		2.90333	2.41399		2.90333	2.32273
2.905	2.45444		2.905	2.42255		2.905	2.32253
2.90667	2.43723		2.90667	2.41946		2.90667	2.32282
2.90833	2.45597		2.90833	2.39944		2.90833	2.31742
2.91	2.4431		2.91	2.41242		2.91	2.31522
2.91167	2.44755		2.91167	2.40985		2.91167	2.32561
2.91333	2.44233		2.91333	2.41859		2.91333	2.3316
2.915	2.45018		2.915	2.41768		2.915	2.32604
2.91667	2.44109		2.91667	2.41207		2.91667	2.32177
2.91833	2.43881		2.91833	2.40219		2.91833	2.31844
2.92	2.44063		2.92	2.41327		2.92	2.32168
2.92167	2.45185		2.92167	2.41146		2.92167	2.31758
2.92333	2.43782		2.92333	2.41095		2.92333	2.32869
2.925	2.43928		2.925	2.41194		2.925	2.31843
2.92667	2.43908		2.92667	2.42543		2.92667	2.3262
2.92833	2.44338		2.92833	2.41918		2.92833	2.32547
2.93	2.45716		2.93	2.41469		2.93	2.32075
2.93167	2.44198		2.93167	2.41068		2.93167	2.32304
2.93333	2.44578		2.93333	2.40386		2.93333	2.32472
2.935	2.44361		2.935	2.41407		2.935	2.32635
2.93667	2.44703		2.93667	2.41901		2.93667	2.32253
2.93833	2.45784		2.93833	2.42216		2.93833	2.31722
2.94	2.45102		2.94	2.39501		2.94	2.33253
2.94167	2.43467		2.94167	2.4096		2.94167	2.32446
2.94333	2.45179		2.94333	2.41235		2.94333	2.32719
2.945	2.45128		2.945	2.41353		2.945	2.32526
2.94667	2.45476		2.94667	2.40272		2.94667	2.32917
2.94833	2.44826		2.94833	2.40255		2.94833	2.32037
2.95	2.45038		2.95	2.40907		2.95	2.32183
2.95167	2.44757		2.95167	2.41439		2.95167	2.32453
2.95333	2.44751		2.95333	2.40679		2.95333	2.33124
2.955	2.45665		2.955	2.40613		2.955	2.3169
2.95667	2.45546		2.95667	2.39367		2.95667	2.32323
2.95833	2.44565		2.95833	2.41079		2.95833	2.31907
2.96	2.44022		2.96	2.41113		2.96	2.32905
2.96167	2.43853		2.96167	2.39816		2.96167	2.31611
2.96333	2.4546		2.96333	2.40775		2.96333	2.32775
2.965	2.43982		2.965	2.40441		2.965	2.33296
2.96667	2.43112		2.96667	2.41375		2.96667	2.32188
2.96833	2.44149		2.96833	2.40977		2.96833	2.31929
2.97	2.46037		2.97	2.40096		2.97	2.31973
2.97167	2.44742		2.97167	2.41542		2.97167	2.32097
2.97333	2.4448		2.97333	2.42029		2.97333	2.31592
2.975	2.45238		2.975	2.41564		2.975	2.31486
2.97667	2.44397		2.97667	2.40996		2.97667	2.32211
2.97833	2.45018		2.97833	2.40924		2.97833	2.32488
2.98	2.43923		2.98	2.41579		2.98	2.32505
2.98167	2.44413		2.98167	2.41996		2.98167	2.32429
2.98333	2.43329		2.98333	2.40192		2.98333	2.31914
2.985	2.44052		2.985	2.40975		2.985	2.31586
2.98667	2.44471		2.98667	2.40715		2.98667	2.32654
2.98833	2.43605		2.98833	2.41094		2.98833	2.32148
2.99	2.44683		2.99	2.41084		2.99	2.32681
2.99167	2.43905		2.99167	2.41809		2.99167	2.30941
2.99333	2.44984		2.99333	2.40854		2.99333	2.30813
2.995	2.44751		2.995	2.40616		2.995	2.31322
2.99667	2.44705		2.99667	2.41121		2.99667	2.32369
2.99833	2.44709		2.99833	2.41366		2.99833	2.32491
3	2.44776		3	2.40201		3	2.32128
3.00167	2.43567		3.00167	2.40389		3.00167	2.31741
3.00333	2.45673		3.00333	2.407		3.00333	2.31643
3.005	2.45056		3.005	2.39675		3.005	2.31731
3.00667	2.45225		3.00667	2.40749		3.00667	2.32162
3.00833	2.44146		3.00833	2.40736		3.00833	2.32136
3.01	2.43599		3.01	2.41107		3.01	2.32262
3.01167	2.4517		3.01167	2.41987		3.01167	2.32339
3.01333	2.45132		3.01333	2.41857		3.01333	2.32696
3.015	2.44162		3.015	2.41674		3.015	2.32516
3.01667	2.45071		3.01667	2.41255		3.01667	2.31437
3.01833	2.44733		3.01833	2.40298		3.01833	2.32181
3.02	2.44124		3.02	2.41035		3.02	2.32403
3.02167	2.45442		3.02167	2.41357		3.02167	2.31912
3.02333	2.45405		3.02333	2.40299		3.02333	2.31988
3.025	2.42936		3.025	2.41589		3.025	2.31749
3.02667	2.43818		3.02667	2.40968		3.02667	2.32446
3.02833	2.44554		3.02833	2.40557		3.02833	2.31308
3.03	2.4422		3.03	2.41473		3.03	2.32446
3.03167	2.44531		3.03167	2.40724		3.03167	2.3158
3.03333	2.4484		3.03333	2.41208		3.03333	2.32477
3.035	2.45786		3.035	2.40546		3.035	2.33081
3.03667	2.43766		3.03667	2.41109		3.03667	2.32244
3.03833	2.44756		3.03833	2.41255		3.03833	2.33005
3.04	2.44553		3.04	2.40332		3.04	2.33034
3.04167	2.44792		3.04167	2.41411		3.04167	2.32598
3.04333	2.44776		3.04333	2.414		3.04333	2.31772
3.045	2.44646		3.045	2.40676		3.045	2.32806
3.04667	2.42546		3.04667	2.40569		3.04667	2.32299
3.04833	2.44514		3.04833	2.41186		3.04833	2.32311
3.05	2.45464		3.05	2.40951		3.05	2.31522
3.05167	2.44692		3.05167	2.41461		3.05167	2.32115
3.05333	2.44307		3.05333	2.41588		3.05333	2.32388
3.055	2.44171		3.055	2.41313		3.055	2.31863
3.05667	2.44037		3.05667	2.40969		3.05667	2.31838
3.05833	2.43835		3.05833	2.40673		3.05833	2.32039
3.06	2.43238		3.06	2.40531		3.06	2.31534
3.06167	2.44214		3.06167	2.40626		3.06167	2.31738
3.06333	2.45722		3.06333	2.40955		3.06333	2.31954
3.065	2.44919		3.065	2.40155		3.065	2.32692
3.06667	2.43855		3.06667	2.41166		3.06667	2.32279
3.06833	2.43365		3.06833	2.3989		3.06833	2.31827
3.07	2.44389		3.07	2.41587		3.07	2.3261
3.07167	2.45898		3.07167	2.40737		3.07167	2.3237
3.07333	2.44479		3.07333	2.41111		3.07333	2.33521
3.075	2.43765		3.075	2.40316		3.075	2.32273
3.07667	2.44569		3.07667	2.40005		3.07667	2.32226
3.07833	2.44208		3.07833	2.41117		3.07833	2.33335
3.08	2.44964		3.08	2.41249		3.08	2.32103
3.08167	2.43454		3.08167	2.40361		3.08167	2.31441
3.08333	2.45542		3.08333	2.40662		3.08333	2.32423
3.085	2.44356		3.085	2.40582		3.085	2.32412
3.08667	2.43895		3.08667	2.41548		3.08667	2.31398
3.08833	2.44654		3.08833	2.39929		3.08833	2.31681
3.09	2.43605		3.09	2.40868		3.09	2.31995
3.09167	2.44251		3.09167	2.40572		3.09167	2.32886
3.09333	2.4443		3.09333	2.40444		3.09333	2.326
3.095	2.4524		3.095	2.41309		3.095	2.32165
3.09667	2.44658		3.09667	2.41027		3.09667	2.31225
3.09833	2.44357		3.09833	2.39906		3.09833	2.33293
3.1	2.44864		3.1	2.40493		3.1	2.32779
3.10167	2.4504		3.10167	2.40678		3.10167	2.32616
3.10333	2.44523		3.10333	2.40695		3.10333	2.32924
3.105	2.44387		3.105	2.41145		3.105	2.32803
3.10667	2.44571		3.10667	2.41681		3.10667	2.33328
3.10833	2.44639		3.10833	2.40916		3.10833	2.32808
3.11	2.44108		3.11	2.40866		3.11	2.32417
3.11167	2.44794		3.11167	2.40931		3.11167	2.31816
3.11333	2.43621		3.11333	2.40771		3.11333	2.33149
3.115	2.46057		3.115	2.40693		3.115	2.31337
3.11667	2.44303		3.11667	2.40674		3.11667	2.31836
3.11833	2.4392		3.11833	2.4253		3.11833	2.32127
3.12	2.44418		3.12	2.41581		3.12	2.32188
3.12167	2.44581		3.12167	2.40806		3.12167	2.31883
3.12333	2.45216		3.12333	2.40442		3.12333	2.32698
3.125	2.45707		3.125	2.40962		3.125	2.33076
3.12667	2.43543		3.12667	2.4038		3.12667	2.33059
3.12833	2.43735		3.12833	2.40808		3.12833	2.31188
3.13	2.45436		3.13	2.40675		3.13	2.32808
3.13167	2.44526		3.13167	2.41067		3.13167	2.32624
3.13333	2.4492		3.13333	2.40612		3.13333	2.32747
3.135	2.46025		3.135	2.40944		3.135	2.32103
3.13667	2.44344		3.13667	2.40238		3.13667	2.32279
3.13833	2.45264		3.13833	2.40566		3.13833	2.33114
3.14	2.45486		3.14	2.41025		3.14	2.32088
3.14167	2.45512		3.14167	2.40091		3.14167	2.31541
3.14333	2.44706		3.14333	2.41636		3.14333	2.31716
3.145	2.44345		3.145	2.40558		3.145	2.32554
3.14667	2.43931		3.14667	2.41617		3.14667	2.32948
3.14833	2.43968		3.14833	2.42162		3.14833	2.32305
3.15	2.44867		3.15	2.40551		3.15	2.31799
3.15167	2.45373		3.15167	2.40567		3.15167	2.33341
3.15333	2.4417		3.15333	2.41492		3.15333	2.32438
3.155	2.45928		3.155	2.40709		3.155	2.31968
3.15667	2.45353		3.15667	2.3993		3.15667	2.3183
3.15833	2.45251		3.15833	2.40906		3.15833	2.32558
3.16	2.43536		3.16	2.41187		3.16	2.31691
3.16167	2.45053		3.16167	2.40646		3.16167	2.32016
3.16333	2.44341		3.16333	2.41044		3.16333	2.32
3.165	2.44764		3.165	2.41627		3.165	2.32515
3.16667	2.44648		3.16667	2.41991		3.16667	2.31805
3.16833	2.44324		3.16833	2.40936		3.16833	2.32389
3.17	2.44613		3.17	2.41365		3.17	2.32225
3.17167	2.45481		3.17167	2.40883		3.17167	2.32607
3.17333	2.44053		3.17333	2.41006		3.17333	2.32742
3.175	2.44519		3.175	2.41509		3.175	2.32921
3.17667	2.44875		3.17667	2.41125		3.17667	2.32254
3.17833	2.43796		3.17833	2.40019		3.17833	2.326
3.18	2.44265		3.18	2.40799		3.18	2.323
3.18167	2.43384		3.18167	2.41632		3.18167	2.31573
3.18333	2.44404		3.18333	2.41112		3.18333	2.33169
3.185	2.43916		3.185	2.41211		3.185	2.31971
3.18667	2.43805		3.18667	2.4116		3.18667	2.32968
3.18833	2.44439		3.18833	2.40514		3.18833	2.32236
3.19	2.44669		3.19	2.41545		3.19	2.31717
3.19167	2.44613		3.19167	2.40634		3.19167	2.33466
3.19333	2.44746		3.19333	2.40424		3.19333	2.33622
3.195	2.44863		3.195	2.40367		3.195	2.31998
3.19667	2.44747		3.19667	2.41787		3.19667	2.32394
3.19833	2.44784		3.19833	2.40164		3.19833	2.32147
3.2	2.44466		3.2	2.40823		3.2	2.33353
3.20167	2.46079		3.20167	2.40051		3.20167	2.32072
3.20333	2.44735		3.20333	2.40862		3.20333	2.32964
3.205	2.44365		3.205	2.40442		3.205	2.33617
3.20667	2.45084		3.20667	2.40012		3.20667	2.32501
3.20833	2.44666		3.20833	2.40912		3.20833	2.32566
3.21	2.43713		3.21	2.4014		3.21	2.33082
3.21167	2.44587		3.21167	2.41178		3.21167	2.31741
3.21333	2.4449		3.21333	2.40173		3.21333	2.32534
3.215	2.45114		3.215	2.40352		3.215	2.32733
3.21667	2.45464		3.21667	2.40008		3.21667	2.31641
3.21833	2.45045		3.21833	2.39954		3.21833	2.32234
3.22	2.43817		3.22	2.41522		3.22	2.32118
3.22167	2.46135		3.22167	2.40896		3.22167	2.32749
3.22333	2.44697		3.22333	2.41282		3.22333	2.32587
3.225	2.45419		3.225	2.40828		3.225	2.32578
3.22667	2.44169		3.22667	2.41198		3.22667	2.32322
3.22833	2.43483		3.22833	2.40413		3.22833	2.32531
3.23	2.45547		3.23	2.40658		3.23	2.32004
3.23167	2.44949		3.23167	2.41381		3.23167	2.33758
3.23333	2.44442		3.23333	2.42097		3.23333	2.3311
3.235	2.4416		3.235	2.40618		3.235	2.31884
3.23667	2.45029		3.23667	2.40455		3.23667	2.3258
3.23833	2.43763		3.23833	2.41034		3.23833	2.32115
3.24	2.44625		3.24	2.40167		3.24	2.32722
3.24167	2.43833		3.24167	2.40046		3.24167	2.31923
3.24333	2.44109		3.24333	2.41373		3.24333	2.32353
3.245	2.44577		3.245	2.40972		3.245	2.31955
3.24667	2.43313		3.24667	2.40939		3.24667	2.32481
3.24833	2.45769		3.24833	2.4131		3.24833	2.31904
3.25	2.44876		3.25	2.40788		3.25	2.31675
3.25167	2.44893		3.25167	2.4083		3.25167	2.3199
3.25333	2.45242		3.25333	2.41754		3.25333	2.32589
3.255	2.45043		3.255	2.40531		3.255	2.32374
3.25667	2.44993		3.25667	2.41089		3.25667	2.32715
3.25833	2.45041		3.25833	2.413		3.25833	2.33284
3.26	2.44414		3.26	2.40865		3.26	2.31831
3.26167	2.44446		3.26167	2.39573		3.26167	2.32326
3.26333	2.44682		3.26333	2.40015		3.26333	2.32807
3.265	2.43739		3.265	2.40302		3.265	2.31942
3.26667	2.44066		3.26667	2.41244		3.26667	2.32458
3.26833	2.4569		3.26833	2.40842		3.26833	2.32059
3.27	2.44906		3.27	2.39324		3.27	2.32068
3.27167	2.44735		3.27167	2.40419		3.27167	2.31869
3.27333	2.43889		3.27333	2.40807		3.27333	2.33412
3.275	2.44509		3.275	2.40558		3.275	2.32064
3.27667	2.43945		3.27667	2.39974		3.27667	2.32254
3.27833	2.44136		3.27833	2.40436		3.27833	2.32582
3.28	2.43936		3.28	2.40631		3.28	2.33605
3.28167	2.43861		3.28167	2.41275		3.28167	2.33002
3.28333	2.44287		3.28333	2.40422		3.28333	2.32437
3.285	2.45339		3.285	2.41603		3.285	2.32854
3.28667	2.45121		3.28667	2.41445		3.28667	2.31813
3.28833	2.44847		3.28833	2.4128		3.28833	2.31049
3.29	2.44185		3.29	2.40831		3.29	2.30972
3.29167	2.43773		3.29167	2.4062		3.29167	2.32897
3.29333	2.43631		3.29333	2.4099		3.29333	2.32201
3.295	2.44433		3.295	2.40992		3.295	2.32409
3.29667	2.449		3.29667	2.40729		3.29667	2.31685
3.29833	2.44632		3.29833	2.40409		3.29833	2.32221
3.3	2.44388		3.3	2.39444		3.3	2.32381
3.30167	2.44659		3.30167	2.41307		3.30167	2.32719
3.30333	2.44082		3.30333	2.40869		3.30333	2.32556
3.305	2.44504		3.305	2.40921		3.305	2.33321
3.30667	2.44186		3.30667	2.40498		3.30667	2.31592
3.30833	2.43758		3.30833	2.39568		3.30833	2.32386
3.31	2.45631		3.31	2.4048		3.31	2.31734
3.31167	2.43749		3.31167	2.40629		3.31167	2.31987
3.31333	2.45521		3.31333	2.40222		3.31333	2.31916
3.315	2.45841		3.315	2.40772		3.315	2.32069
3.31667	2.46049		3.31667	2.4096		3.31667	2.32807
3.31833	2.4331		3.31833	2.39598		3.31833	2.32549
3.32	2.42619		3.32	2.41083		3.32	2.32212
3.32167	2.44825		3.32167	2.40759		3.32167	2.3204
3.32333	2.44217		3.32333	2.412		3.32333	2.32613
3.325	2.44551		3.325	2.41564		3.325	2.32415
3.32667	2.44612		3.32667	2.4085		3.32667	2.32994
3.32833	2.44523		3.32833	2.40665		3.32833	2.32646
3.33	2.44067		3.33	2.40313		3.33	2.31747
[truncated: 108,399 more rows]

## Sheet: ED Fig 4b
	abs 360			delta absorbance t(x+1)-t(x)			uM DEBS		ctrl EIC measurements
time	DEBS (green)	DEBS (orange)	ctrl	delta DEBS (green)	delta DEBS (orange)	delta ctrl	DEBS (green)	DEBS (orange)
0	2.459	2.424	2.327	0	0	0	0	0	0	0
20	2.377	2.357	2.321	0.076	0.061	0.006	3.72549	2.9902	5720	5325
40	2.353	2.336	2.311	0.09	0.072	0.016	4.41176	3.52941	16981	15275
60	2.323	2.3	2.302	0.111	0.099	0.025	5.44118	4.85294	26791	29709
80	2.2936	2.27	2.292	0.1304	0.119	0.035	6.39216	5.83333	44436	38372
100	2.262	2.242	2.284	0.154	0.139	0.043	7.54902	6.81373	50349	48562
120	2.238	2.212	2.276	0.17	0.161	0.051	8.33333	7.89216	64123	69035
150	2.195	2.163	2.269	0.206	0.203	0.058	10.098	9.95098	83801	82981
180	2.153	2.125	2.255	0.234	0.227	0.072	11.4706	11.1275	112876	114759
