# Supplementary material for: Synthetic anaplerotic modules for the direct synthesis of complex molecules from CO2
Source: Nat Chem Biol. 2022 Dec 5;19(2):168–75. doi: 10.1038/s41589-022-01179-0 (PMC9889269; doi:10.1038/s41589-022-01179-0)
Supplement: Source Data Extended Data Fig. 6 — HPLC–MS counts. [file 41589_2022_1179_MOESM13_ESM.xlsx]

## Sheet: ED Fig 6a
time [h]	Propionyl-CoA		Methylmalonyl-CoA		Succinyl-CoA		4-hydroxybutyryl-CoA		Crotonyl-CoA		Ethylmalonyl-CoA		Methylsuccinyl-CoA		Mesaconyl-CoA		b-methylmalyl-CoA			Mod 1
0	5.69802	5.214	1.0454	1.13439	1.95908	2.49785	0.306912	0.482583	0.177107	0.227332	0	0	0.003567	0.0051	0.049448	0.063275	0	0
0.5	0.267019	0.300787	0.130737	0.112915	4.19592	3.83025	3.60019	3.5678	6.25784	5.24527	2.44542	2.80661	1.39574	2.15577	5.02781	5.71663	2.56135	2.4378
1	0.277843	0.307976	0.055465	0.055578	1.19392	1.13616	1.51233	1.58943	1.5156	1.41297	1.68211	1.94833	2.20608	2.31467	6.90514	6.78345	2.4212	2.57501
1.5	0.152779	0.178405	0.045256	0.046705	0.772641	0.863034	1.17732	1.28589	1.19761	1.32123	1.06656	1.3272	1.03295	1.23849	4.23073	4.8906	1.90662	1.78937
2	0.083229	0.1095	0.035662	0.035879	0.620278	0.61039	1.11281	1.02469	1.1959	1.02875	0.917635	0.968711	0.501075	0.636015	1.83502	2.29036	1.29581	1.18696
4	0.028509	0.032219	0.029101	0.030369	0.236697	0.254033	0.689479	0.767745	0.671111	0.717603	0.52109	0.520898	0.081847	0.074977	0.576619	0.595367	0.514162	0.496932
6	0.019341	0.019951	0.031088	0.033102	0.180905	0.192019	0.461009	0.479879	0.592897	0.528678	0.438381	0.449866	0.032705	0.030456	0.393357	0.368926	0	0
8	0.01417	0.012519	0.027781	0.027242	0.123219	0.120431	0.290792	0.19601	0	0	0.414704	0.394491	0.015762	0.015268	0.164397	0.187949	0	0
10	0.005153	0.004768	0.013823	0.012122	0.037547	0.035889	0.168177	0.142931	0	0	0.238248	0.270844	0.00453	0.003652	0	0	0	0
12	0.001182	0.001271	0.005907	0.006288	0	0	0.101449	0.096158	0	0	0.173183	0.199042	0.000884	0.00089	0.023142	0.007089	0	0
24	0	0	0.001289	0.001214	0	0	0.014989	0.007611	0	0	0	0			0.001758	0.004218	0	0
time [h]	Propionyl-CoA		Methylmalonyl-CoA		Succinyl-CoA		4-hydroxybutyryl-CoA		Crotonyl-CoA		Ethylmalonyl-CoA		Methylsuccinyl-CoA		Mesaconyl-CoA		b-methylmalyl-CoA			Mod 1.1
0	9.51912	12.7031	2.1974	1.88011	5.57886	3.07374	1.43726	0.335246	0.425742	0.146009	0	0	0.004694	0.002765	0.057826	0.05021	0	0
0.5	0.470541	0.529355	0.322832	0.310415	11.402	10.8203	6.25619	5.8006	11.5925	10.6297	4.74923	5.0734	3.31526	4.64815	9.58282	9.29785	7.02029	6.21091
1	0.514475	0.503123	0.137925	0.135214	3.97561	3.60432	2.87489	2.6041	2.96651	2.66345	4.11951	4.10218	4.90092	5.29519	10.1554	12.0668	5.09266	5.33135
1.5	0.251105	0.242672	0.142888	0.138781	2.8313	2.99994	2.52604	2.49265	2.72394	2.86202	2.31029	2.14481	1.92109	1.89541	9.06971	7.42821	4.96911	4.69049
2	0.096699	0.095002	0.145019	0.138899	2.50887	2.49568	2.25847	2.23403	2.62458	2.7328	1.62224	1.67396	0.514449	0.557728	2.14776	2.26277	2.29681	2.22327
4	0.046974	0.051518	0.147718	0.166486	0.679094	0.791894	1.352	1.43676	1.18393	1.22529	0.876248	0.975128	0.084407	0.110622	1.00607	1.1008	0.918851	1.06867
6	0.03644	0.036401	0.031088	0.033102	0.407784	0.40275	0.946191	0.988943	0.914769	1.03372	0.797581	0.843267	0.045955	0.048027	0.742539	0.789878	0.572575	0.56333
8	0.023971	0.025118	0.156683	0.159958	0.206078	0.246558	0.59465	0.618439	0	0	0.570947	0.544447	0.030561	0.023177	0.350705	0.386034	0	0
10	0.010435	0.009563	0.083868	0.078912	0.059095	0.062814	0.357928	0.339675	0	0	0.320187	0.317043	0.008036	0.013326	0.156722	0.141196	0	0
12	0.002356	0.002611	0.023572	0.020503	0	0	0.18172	0.211383	0	0	0.155666	0.183771	0.00192	0.001248	0.031227	0.016815	0	0
24	0	0	0.008715	0.004091	0	0	0.02612	0.007809	0	0	0.316787	0.022651	0	0	0.017283	0.003867	0	0
time [h]	Propionyl-CoA		Methylmalonyl-CoA		Succinyl-CoA		4-hydroxybutyryl-CoA		Crotonyl-CoA		Ethylmalonyl-CoA		Methylsuccinyl-CoA		Mesaconyl-CoA		b-methylmalyl-CoA			Mod 1-4a
0	0	0	0.0014	0.001161	0.01135	0.013589	0.513699	0.54168	0.064251	0.062532	0.081836	0.102357	0.02828	0.038262	0.069061	0.096878	0	0
0.5	0.156435	0.203713	0.035978	0.050028	0.34316	0.490514	2.99515	3.4246	0.932843	1.05761	8.05122	9.32012	9.2321	8.5433	6.59729	7.46856	0	0
1	0.360658	0.389217	0.161326	0.180218	0.748764	1.02126	4.70606	5.43045	1.93779	2.50098	10.4483	11.7739	6.3377	5.8158	5.93923	6.87254	0	0
1.5	0.308646	0.370505	0.166024	0.400649	0.459189	1.16798	2.18915	5.01482	1.02651	2.71969	5.66174	9.83146	6.14989	5.07731	3.58313	7.17515	0	0
2	0.361246	0.310074	0.786525	0.582634	1.14301	0.891342	4.19675	2.76845	3.56937	2.29635	7.65006	7.19381	4.97713	5.22527	5.14699	5.12892	0	3.0707
4	0.227279	0.208257	2.41418	2.35578	1.41875	1.2867	2.71518	2.23948	3.86993	3.5553	5.48423	4.81822	2.50626	1.45226	3.55867	3.07096	3.05426	3.94515
6	0.153097	0.157703	2.89054	2.85327	1.77375	1.76476	1.66653	1.54193	3.71445	3.66975	5.15447	5.02162	0.746253	1.02853	2.09789	2.88223	3.65343	4.31643
8	0.136914	0.11039	3.256	2.72958	2.47971	2.22143	1.13073	1.02596	3.96188	3.50826	6.2488	4.03009	0.398628	0.236867	2.00075	1.56785	4.59049	3.83454
10	0.093082	0.095118	2.18709	2.31586	1.92528	1.76463	0.595657	0.639281	3.07197	3.14758	3.25996	5.02155	0.096094	0.138012	0.942835	0.829157	2.31379	2.36754
12	0.090708	0.082008	1.90219	1.80919	1.63537	1.71846	0.414432	0.44377	2.57975	2.67841	4.05815	2.65948	0.071569	0.064764	0.54769	0.545794	1.82033	1.89938
24	0.039278	0.035009	0.384169	0.368056	0.404339	0.444041	0	0	2.23977	2.05389	0.942517	0.833526	0.016816	0.017303	0.045075	0.048843	2.17571	2.53772
time [h]	Propionyl-CoA		Methylmalonyl-CoA		Succinyl-CoA		4-hydroxybutyryl-CoA		Crotonyl-CoA		Ethylmalonyl-CoA		Methylsuccinyl-CoA		Mesaconyl-CoA		b-methylmalyl-CoA			Mod 1-4b
0	0.016596	0.018077	0.005386	0.004828	0.010167	0.01123	1.60231	1.59885	0.272586	0.233813	0.163142	0.198802	0.094382	0.098355	0.638418	0.695338	0	0
0.5	0.245675	0.262405	0.069588	0.068771	0.185891	0.164131	5.44595	5.31825	1.09161	1.10733	2.68998	2.78025	3.32106	3.41685	3.33278	3.21205	0	0
1	0.289347	0.247621	0.15338	0.338003	0.169113	0.36887	3.42965	5.76732	0.891213	1.53548	2.55928	2.66621	3.53899	2.73442	2.64408	3.5679	0	0
1.5	0.279641	0.232994	0.291073	0.455899	0.176248	0.271009	3.39864	4.55058	0.999874	1.62657	2.72376	2.92702	3.71307	2.98595	2.65558	2.98691	0	0
2	0.197442	0.250473	0.886915	0.383604	0.270066	0.116073	4.29827	2.7984	1.62577	0.770304	2.43972	2.48059	2.26113	4.01736	2.56646	2.3335	0	3.0707
4	0.051531	0.048107	2.0242	2.18671	0	0	0.976938	0.948919	0.920521	0.912781	1.60577	1.56221	0.228569	0.205563	0.309913	0.318103	3.05426	3.94515
6	0.029893	0.035564	2.31013	2.43336	0	0	0.452999	0.485908	0.642178	0.621784	1.16226	1.27307	0.08809	0.127061	0.108697	0.114746	3.65343	4.31643
8	0.025523	0.026749	2.50345	2.53627	0	0	0	0	0.507022	0.476597	1.08044	1.13579	0.089388	0.07788	0.070399	0.092821	4.59049	3.83454
10	0.023659	0.026873	2.46893	2.46234	0	0	0	0	0.352601	0.379001	0.926517	0.938402	0.053378	0.043741	0.052318	0.065857	2.31379	2.36754
12	0.029309	0.032058	2.57323	2.5086	0	0	0	0.88846	0.339788	0.380302	0.888564	0.960833	0.034559	0.029184	0.057065	0.036268	1.82033	1.89938
24	0.01045	0.011613	1.43331	1.39525	0	0	0	0	0.03462	0.032835	0.118134	0.127501	0.004579	0.004891	0	0	2.17571	2.53772
time [h]	Propionyl-CoA		Methylmalonyl-CoA		Succinyl-CoA		4-hydroxybutyryl-CoA		Crotonyl-CoA		Ethylmalonyl-CoA		Methylsuccinyl-CoA		Mesaconyl-CoA		b-methylmalyl-CoA			Mod 1-4c
0	0	0.019449	0	0.026584	0	0.096131	1.42524	0	0	1.69872	0	2.34457	0	0.477367	0	3.18645	0.458411	4.72311
0.5	0.051736	0.057133	0.934682	1.03271	0.620266	0.653557	11.3675	10.8547	5.50335	5.45694	10.1831	9.96581	9.68716	9.15792	6.66563	6.69107	3.87289	4.15187
1	0.051251	0.065947	3.60451	3.99276	0	0	2.32318	2.4495	1.49782	1.60276	5.87038	4.71254	6.75565	4.69614	4.39181	4.03843	2.71787	3.00828
1.5	0.091216	0.075328	6.20336	6.47718	0	0	1.41285	1.46905	1.16027	1.09571	2.91539	3.06315	1.5731	1.94205	1.22814	1.38166	1.94116	1.8455
2	0.105712	0.063934	7.48433	6.74271	0	0	0.987397	1.18049	0.835348	0.685021	2.55701	3.29027	0.451542	2.04001	0.333162	1.4022	1.16463	1.13626
4	0.123694	0.139446	9.33068	10.0976	0	0	0.388857	0.351381	0.327074	0.461101	3.25827	3.73212	0.087367	0.082598	0.114057	0.130475	0.739053	1.00561
6	0.187066	0.212869	10.2444	10.6105	0	0	0.15858	0.120221	0.282369	0.295457	5.17618	5.89876	0.039542	0.043491	0.100478	0.111836	0.852327	0.746497
8		0.390178		11.1111		0		0		0.253912		6.64553		0.029382	0	0.115107		0.877866
10	1.02081	0.972176	10.8508	10.3189	0	0	0	0	0.278385	0.220217	3.58944	2.86315	0.015868	0.01319	0.166721	0.1234	1.12771	1.36415
12	2.16591	1.41949	6.66211	4.3646	0	0	0.428905	0.544326	0.362299	0.308672	0.290504	0.143639	0.005234	0.004887	0.211387	0.123796	1.22798	1.09108
24	0.042229	0.053144	0.043474	0.044564	0	0	0	0	0	0	0.189883	0.043043	0.003413	0.006258	0	0	3.16274	3.06343
time [h]	Propionyl-CoA		Methylmalonyl-CoA		Succinyl-CoA		4-hydroxybutyryl-CoA		Crotonyl-CoA		Ethylmalonyl-CoA		Methylsuccinyl-CoA		Mesaconyl-CoA		b-methylmalyl-CoA			Mod 1-4d
0	0.005819	0.005727	0.004318	0.004542	0.012735	0.012023	0.578594	0.587346	0.153752	0.204457	0.203602	0.190208	0.043834	0.045237	0.339429	0.321803	0	0
0.5	0.081921	0.078698	0.058737	0.061844	0.073193	0.070804	1.07752	1.17446	1.91107	1.90492	1.25958	1.19449	1.1948	1.0493	1.4967	1.44011	2.55074	2.70299
1	0.08088	0.103381	0.148992	0.095107	0.074533	0.049794	0.801263	0.737705	1.70326	1.3791	1.3281	1.58557	1.41837	2.26372	1.77886	1.88776	2.62231	2.0756
1.5	0.09874	0.06166	0.172277	0.354154	0.041602	0.067439	0.756416	0.773635	1.23982	1.55277	1.49873	1.07218	2.14813	0.858341	1.80165	1.23867	1.74426	2.02981
2	0.041675	0.044346	0.57074	0.608676	0	0	0.597254	0	1.59743	1.61214	0.828455	0.757721	0.41619	0.384123	0.800355	0.620886	1.91488	1.714
4	0.026739	0.026974	1.3387	1.44674	0	0	0	0	1.21078	1.30795	0.62888	0.628563	0.099937	0.120032	0.198559	0.230877	1.63647	0.094312
6	0.024104	0.024507	1.62268	1.60221	0	0	0	0	0.788862	0.842289	0.452525	0.409967	0.056688	0.07005	0.102394	0.014783	1.5459	1.77115
8	0.019266	0.023226	1.3465	1.703	0	0	0	0	0.500772	0.591959	0.352544	0.355158	0.037536	0.047266	0.011883	0.105397	0.058976	1.74992
10	0.019574	0.018524	1.55147	1.60023	0	0	0	0	0.393746	0.382362	0.217597	0.242185	0.023328	0.027987	0.054172	0.049223	1.81361	1.80795
12	0.019071	0.018242	1.35624	1.38624	0	0	0	0	0.245034	0.215977	0.136045	0.129667	0.011208	0.015622	0.033431	0.011562	1.53603	1.58256
24	0.003128	0.003211	0.408008	0.445111	0	0	0	0	0	0	0.01031	0.187078	0.002776	0.002725	0	0	11.1908	11.0314

## Sheet: ED Fig 6b
time [h]	Propionyl-CoA		Methylmalonyl-CoA		Succinyl-CoA		4-hydroxybutyryl-CoA		Crotonyl-CoA		Ethylmalonyl-CoA		Methylsuccinyl-CoA		Mesaconyl-CoA		b-methylmalyl-CoA			Mod 1+5
0	5.13197	5.36269	0.741491	0.853611	0.600623	0.841768	0.195404	0.213202	0.145076	0.20634	0	0	0.008749	0.013817	0.175587	0.152562	0	0
0.5	0.441206	0.203292	0.034771	0.10841	0.795764	3.44788	1.20025	2.66601	1.83887	5.80878	2.68527	2.11523	3.24799	0.919417	3.69705	2.73177	0.977264	1.80114
1	0.277536	0.210231	0.022905	0.045562	0.318695	0.847194	0.776965	1.14715	0.799548	1.44469	1.11976	1.03557	1.27173	0.795982	2.86786	3.35707	0	1.40444
1.5	0.160235	0.062029	0.01232	0.024892	0.164649	0.465998	0.582412	0.981402	0.40786	1.0642	0.708005	0.638065	0.778861	0.274843	1.92021	1.27809	0	0
2	0.043312	0.028159	0.013282	0.017503	0.151121	0.277309	0.537597	0.777093	0.482963	0.590409	0.46841	0.402769	0.236391	0.068173	0.738321	0.344905	0	0
4	0.011332	0.009774	0.007299	0.008146	0.035459	0.074562	0.232247	0.303357	0.219246	0.367587	0.27418	0.211811	0.037431	0.016769	0.168732	0.105341	0	0
6	0.003892	0.004206	0.004413	0.004259	0.010545	0.022275	0.090458	0.111077	0.17804	0.201364	0.228751	0.186081	0.010792	0.006731	0.078742	0.049096	0	0
8	0.001072	0.001767	0.003148	0.00227	0.003205	0.004607	0.050107	0.065783	0.134347	0.109623	0.160735	0.15926	0.001806	0.002034	0	0	0	0
10	0.00035	0.001117	0.001427	0.001271	0	0	0.033405	0.051261	0	0	0.161954	0.107799	0.003513	0.006272	0	0	0	0
12	0.000334	0.00077	0.000741	0.000648	0	0	0.017134	0.040701	0	0	0.154062	0.099008	0	0.000706	0	0	0	0
24	0	0	0	0	0	0	0.005455	0.000874	0	0	0	0	0	0	0.005039	0.000762	0	0
time [h]	Propionyl-CoA		Methylmalonyl-CoA		Succinyl-CoA		4-hydroxybutyryl-CoA		Crotonyl-CoA		Ethylmalonyl-CoA		Methylsuccinyl-CoA		Mesaconyl-CoA		b-methylmalyl-CoA			Mod 1.1+5
0	11.1278	10.3803	1.46777	1.32225	1.36896	1.34849	0.259171	0.262947	0.27709	0.272891	0	0	0.008442	0.011213	0.177931	0.20699	0.416876	0.375273
0.5	0.476731	0.417032	0.171896	0.307256	6.29005	11.161	3.88316	4.63197	7.86036	10.2005	4.33581	4.39324	3.14891	2.29988	5.9975	5.94653	2.81539	3.76387
1	0.617465	0.482144	0.054472	0.093352	1.54532	2.74202	1.4886	2.0431	1.91288	2.35231	1.96675	1.9287	1.89007	1.57211	3.13332	4.53193	1.12876	1.4868
1.5	0.257557	0.137772	0.044492	0.065955	0.884138	1.40814	1.43168	1.88316	1.33865	2.01924	1.08062	1.26323	0.780027	0.626487	2.70587	2.60076	0.885862	1.17099
2	0.064767	0.04876	0.031685	0.046755	0.554054	0.888694	1.18184	1.51527	1.09499	1.40597	0.722186	0.917378	0.260155	0.129523	0.883208	0.634914	0.400487	0.558287
4	0.01587	0.027993	0.01749	0.020593	0.14788	0.097054	0.592331	0.487793	0.452642	0.394176	0.364141	0.458593	0.025664	0.131097	0.181973	0.355861	0	0
6	0.008614	0.00696	0.008956	0.009011	0.017119	0.044133	0.166941	0.227083	0.229975	0.310987	0.339565	0.263272	0.041435	0.009126	0.20863	0.085128	0	0
8	0.001961	0.002748	0.004011	0.004052	0.002466	0.009081	0.080796	0.13842	0.127505	0.124084	0.256535	0.200582	0.006779	0.00337	0	0	0	0
10	0.001224	0.001475	0.003249	0.001166	0	0	0.05731	0.08646	0	0	0.275849	0.179023	0.002664	0.00173	0	0	0	0
12	0.000261	0.000726	0.002641	0.001416	0	0	0.052298	0.058044	0	0	0.280725	0.126278	0.001365	0.00051	0.005917	0.006093	0	0
24	0	0	0	0	0	0	0.007273	0.000303	0	0	0	0	0	0	0.001113	0.000586	0	0
time [h]	Propionyl-CoA		Methylmalonyl-CoA		Succinyl-CoA		4-hydroxybutyryl-CoA		Crotonyl-CoA		Ethylmalonyl-CoA		Methylsuccinyl-CoA		Mesaconyl-CoA		b-methylmalyl-CoA			Mod 1-4a+5
0	0.002702	0.002785	0.000321	0.000339	0.011532	0.010213	0.432792	0.452688	0.066667	0.074736	0.079446	0.065658	0.047557	0.047067	0.064503	0.06382	0	0
0.5	0.091298	0.100674	0.014112	0.017988	0.141229	0.164095	1.28076	1.58187	0.730947	0.926861	4.98787	5.3789	5.39495	5.55117	2.45772	3.29188	0.785743	0.998377
1	0.289728	0.210897	0.065446	0.035363	0.394195	0.171331	2.61854	1.55776	2.06524	1.06686	5.20442	4.21222	3.55443	4.28432	3.12121	2.03165	1.6723	0.968037
1.5	0.285733	0.242518	0.103997	0.09902	0.414581	0.402496	1.90535	2.14626	2.21757	1.92835	4.41893	4.44035	3.44207	3.05811	2.66638	2.76268	1.03478	1.21696
2	0.188541	0.21376	0.109147	0.133787	0.284373	0.315266	1.40413	1.44172	1.58979	1.77003	3.12913	3.50995	2.92815	2.82232	1.24574	1.88757	0.605333	0.79423
4	0.072694	0.078484	0.135257	0.137356	0.128789	0.14253	0.511356	0.566138	0.818391	0.958039	1.37071	1.3984	0.634928	0.772632	0.660532	1.11354	0	0.494638
6	0.022566	0.029722	0.029354	0.038598	0.059168	0.059823	0.228643	0.206618	0.416001	0.375144	0.688295	0.842433	0.24772	0.194302	0.20877	0.264886	0	0
8	0.009445	0.008811	0.007418	0.008794	0.032934	0.028266	0.106891	0.096847	0.313182	0.278533	0.718754	0.653031	0.081602	0.071838	0.099204	0.075911	0	0
10	0.003345	0.003155	0.002237	0.002517	0.013478	0.013114	0	0	0.183727	0.172262	0.477138	0.475583	0.019198	0.018722	0.030853	0.032618	0.307587	0.196295
12	0.001915	0.002033	0.001444	0.001451	0.007145	0.008683	0	0	0.195523	0.148092	0.482697	0.483556	0.009225	0.007537	0	0	0.282276	0.268324
24	0.000119	0.000257	0.000733	0.000858	0.002375	0.001482	0	0	0.113771	0.095013	0.212973	0.205195	0	0	0	0	0.899789	1.00291
time [h]	Propionyl-CoA		Methylmalonyl-CoA		Succinyl-CoA		4-hydroxybutyryl-CoA		Crotonyl-CoA		Ethylmalonyl-CoA		Methylsuccinyl-CoA		Mesaconyl-CoA		b-methylmalyl-CoA			Mod 1-4b+5
0	0.020755	0.020742	0.002828	0.00235	0.015392	0.012978	1.41552	1.26275	0.20962	0.249721	0.230084	0.238402	0.156773	0.173024	0.6247	0.561881	0.733418	0.88552
0.5	0.12302	0.133998	0.020388	0.01949	0.161053	0.175065	3.60132	3.7578	1.71102	1.6887	4.19444	4.25393	5.77284	5.08454	3.04176	3.22402	1.85365	1.68115
1	0.199504	0.251151	0.046927	0.082281	0.22588	0.333775	2.67894	4.06675	1.2118	1.76346	2.35817	2.36768	4.36616	3.63257	2.18704	2.71513	1.58478	2.5275
1.5	0.176557	0.171878	0.124159	0.022339	0.26775	0.056875	2.40142	1.06117	1.51216	0.574533	2.1262	2.04779	3.13182	4.04279	2.14378	1.18785	2.01094	1.05514
2	0.129348		0.166148		0.21301		1.97795		1.25006		1.78615		2.19998		1.41102		1.52611
4	0.015143	0.020462	0.055255	0.060224	0.028991	0.022891	0.227624	0.189891	0.245935	0.203238	0.330521	0.386726	0.229259	0.280874	0.186736	0.222512	0.715401	0.722523
6	0.007067	0.007684	0.020492	0.020328	0.015316	0.010562	0	0	0.075749	0.085802	0.204567	0.229926	0.059338	0.065546	0.05738	0.057679	0.045603	0.754012
8	0.003207	0.002024	0.008541	0.004371	0.01237	0	0	0	0.092966	0.05759	0.202042	0.130347	0.028991	0.021003	0.034966	0.016924	0.935657	0.430287
10	0.000872	0.000832	0.002003	0.001895	0	0	0	0	0.033526	0.029607	0.098343	0.110398	0.0075	0.008392	0.018453	0	0.485032	0.501753
12	0	0	0.001075	0.001248	0	0	0	0	0	0.018803	0.09506	0.108192	0.006369	0.006338	0	0	0.422416	0.469711
24	0.000233	0.000139	0.000506	0.000519	0	0	0	0	0	0	0.038512	0.053851	0.001199	0.001076	0	0	2.29782	2.17631
time [h]	Propionyl-CoA		Methylmalonyl-CoA		Succinyl-CoA		4-hydroxybutyryl-CoA		Crotonyl-CoA		Ethylmalonyl-CoA		Methylsuccinyl-CoA		Mesaconyl-CoA		b-methylmalyl-CoA			Mod 1-4c+5
0	0.017973	0.009093	0.032159	0.018121	0.130968	0.08923	0	0	2.15459	1.17088	2.53811	1.28966	1.31612	0.751334	3.12505	1.99412	4.13741	2.21465
0.5	0.033836	0.01924	0.36918	0.231569	0.511247	0.272131	9.0139	7.82047	3.79099	3.48781	8.77912	8.87246	10.4214	11.8008	8.9263	3.43557	3.14765	1.6084
1	0.032579	0.02179	1.23244	0.930589	0.179781	0.119404	2.81961	2.15002	1.51305	1.14837	5.27255	4.92873	6.198	6.88779	6.10252	3.75019	0	1.65163
1.5	0.018273	0.012676	1.2138	0.836344	0	0	0.648491	0.461125	0.545121	0.304919	1.83831	1.25855	3.07362	2.27709	2.09672	0.822985	0.787624	0.539334
2	0.016884	0.008734	1.13139	0.517358	0	0	0.301075	0.276724	0.321441	0.191787	0.665903	2.54068	1.02883	5.28292	0.558684	1.11667	0.598075	0.49632
4	0.005017	0.151384	0.230247	0.231525	0	0	0	0	0.134123	0.068081	0.224666	0.222931	0.081877	0.088327	0.073286	0.040435	0.568512	0.065939
6	0.10262	0.003346	0.085233	0.084416	0	0	0	0	0.057256	0.080763	0.280146	0.250246	0.035381	0.038978	0.023587	0.031558	0.604451	0.491527
8	0.001771	0.001501	0.026751	0.027857	0	0	0	0	0.081732	0.07504	0.272469	0.253611	0.01596	0.017785	0	0.027071	0.588613	0.423045
10	0	0	0.008256	0.008325	0	0	0	0	0.041553	0	0.218706	0.204328	0.014786	0.012527	0	0	0.640473	0.662878
12	0	0	0.004202	0.003875	0	0	0	0	0	0.054507	0.190327	0.204362	0.009067	0.005304	0	0	0.056231	0.656218
24	0	0.000241	0.000784	0.00059	0	0	0	0	0	0	0.04727	0.050186	0.001081	0.001314	0	0	1.11997	1.01686
time [h]	Propionyl-CoA		Methylmalonyl-CoA		Succinyl-CoA		4-hydroxybutyryl-CoA		Crotonyl-CoA		Ethylmalonyl-CoA		Methylsuccinyl-CoA		Mesaconyl-CoA		b-methylmalyl-CoA			Mod 1-4d+5
0	0.004236	0.00381	0.00168	0.001586	0.00665	0.006794	0.287277	0.311313	0.146746	0.148669	0.095728	0.086439	0.049658	0.050111	0.150893	0.129686	0.272476	0.276084
0.5	0.026474	0.026568	0.006589	0.005396	0.014861	0.012821	0.351063	0.303761	1.02544	1.04282	1.15161	1.16395	1.4811	1.70189	0.77736	0.84928	0.11373	0.6721
1	0.036116	0.038311	0.012059	0.018545	0.019493	0.029219	0.316981	0.405578	0.654229	0.725775	0.803874	0.768855	1.23229	0.881316	0.578172	0.985085	0.638814	1.04045
1.5	0.035547	0.036827	0.01869	0.018944	0.016293	0.015002	0.300503	0.271957	0.503261	0.573326	0.606027	0.614861	0.939708	0.999963	0.51734	0.57438	0.606189	0.737809
2	0.025248	0.026775	0.029771	0.02529	0.014136	0.013766	0.216324	0.235655	0.573274	0.552077	0.372576	0.382492	0.344242	0.52727	0.263182	0.442527	0.932073	0.63948
4	0.007171	0.00655	0.014296	0.01581	0.004092	0.002942	0	0	0.231064	0.248849	0.120137	0.130371	0.075956	0.052072	0.088144	0.036276	0.520819	0.714784
6	0.001858	0.001364	0.004352	0.004561	0	0	0	0	0.057585	0.052945	0.072873	0.069223	0.01736	0.010545	0.017786	0	0.422068	0.564308
8	0.000543	0.000462	0.001916	0.001607	0	0	0	0	0.017358	0	0.03348	0.034746	0.005845	0.006004	0	0	0.623968	0.611572
10	0.000216	0.00019	0.000888	0.001007	0	0	0	0	0	0	0.026813	0.026606	0.00273	0.003174	0	0	0.662861	0.686611
12	0.000179	0.000157	0.00068	0.000639	0	0	0	0	0	0	0.022204	0.019749	0.002236	0.002933	0	0	0.684513	0.739773
24	0.00013	0.000153	0.000377	0.000189	0	0	0	0	0	0	0.014118	0.017622	0	0	0	0	3.06817	3.26675
