# Supplementary material for: Synthetic anaplerotic modules for the direct synthesis of complex molecules from CO2
Source: Nat Chem Biol. 2022 Dec 5;19(2):168–75. doi: 10.1038/s41589-022-01179-0 (PMC9889269; doi:10.1038/s41589-022-01179-0)
Supplement: Source Data Extended Data Fig. 7 — HPLC–MS counts. [file 41589_2022_1179_MOESM14_ESM.xlsx]

## Sheet: ED Fig 7
time [h]	Mod. 1.1		Mod. 1		Mod. 1.1+5		Mod. 1+5
0	0.8103	0	0	0	2.37318	5.64435	0.20646	0
0.5	498.317	434.006	354.11	330.968	285.7	325.895	143.162	264.638
1	522.91	457.357	385.103	359.985	254.299	346.399	160.766	271.209
1.5	744.703	793.476	460.446	513.751	345.804	444.019	201.325	364.258
2	883.95	866.93	584.871	616.749	416.892	541.486	241.945	392.348
4	1237	1307.78	793.259	842.362	633.052	481.031	317.017	432.519
6	1519.73	1617.56	983.401	917.971	542.901	653.297	314.635	477.382
8	1671.72	1645	1120.69	1143.56	505.374	694.819	347.915	483.65
10	1677.77	1801.04	1200.17	1229.57	564.789	697.991	341.373	493.548
12	1861.42	2066.48	1194.39	1299.62	569.686	663.178	363.907	494.022
24	992.236	630.46	846.382	742.406	379.256	227.175	233.111	35.8497
